# Supplementary material for: Pre-clinical activity of combined LSD1 and mTORC1 inhibition in MLL-translocated acute myeloid leukaemia
Source: Leukemia. 2019 Nov 28;34(5):1266–77. doi: 10.1038/s41375-019-0659-6 (PMC7192845; doi:10.1038/s41375-019-0659-6)
Supplement: Supplementary file 2 — Supplementary Tables [file 41375_2019_659_MOESM2_ESM.xlsx]

## Sheet: Table S1
Table S1. Genes targeted by guides depleted in both DMSO-treated and OG-86-treated Day 18 samples versus Day 0 samples (FDR<10%).
Core essential genes (Hart et al., 2014) are indicated in pink.
AARS
ACTR6
ADAM9
ADAMTS16
ADTRP
AHCTF1
AIFM1
AK6
ALDOA
ALG14
ALG2
ANAPC5
AP2S1
ARFRP1
ASH2L
ASNA1
ASUN
ATP5O
ATP6AP1
ATP6AP2
ATP6V0C
ATP6V1B2
BCAS2
BIRC6
BORA
BUD31
C15orf41
C16orf89
C22orf28
C2orf27A
C4orf29
CAD
CAP1
CAPZB
CASC5
CCNA2
CCNB1IP1
CCND3
CDC16
CDC7
CDK1
CEBPA
CENPL
CENPM
CENPW
CHAF1B
CHEK1
CHMP6
CHORDC1
CNOT3
COPA
COPB2
COPE
COPS5
COQ2
COX15
COX7B
CPSF3
CRCP
CSTF3
CT62
CTC1
CTCF
CTDP1
CTR9
CYCS
DARS
DDX21
DDX41
DDX6
DHODH
DHX15
DHX29
DIEXF
DMAP1
DTYMK
DUT
DUX2
ECD
EIF2B1
EIF2B2
EIF3I
EIF3K
ELOF1
ELP3
ELP6
EMC6
EPRS
ESPL1
EXD2
EXO5
EXOC6
EXOSC6
EXOSC8
FAM166A
FAM221A
FAM63A
FAM96B
FDPS
FDX1L
GAPDH
GBP4
GDF7
GFM1
GINS3
GLE1
GMPPB
GPN2
GPN3
GPX4
GTF3C1
GTPBP4
HCFC1
HINT1
HIST2H2AC
HJURP
HNRNPC
HSD17B10
HSPA8
IDH3A
IMMT
IMP4
IPO13
IPO9
IRG1
KAT5
KATNB1
KCNQ4
KIAA0100
KIF4A
KIF9
KPNB1
LARS
LETM1
LIAS
LONP1
LRRC37A2
LSM11
LTV1
MAFG
MAK16
MARS2
MCL1
MED30
MED7
MED8
METTL1
MFN2
MFSD2A
MGAT4A
MINOS1
MMS22L
MRGPRF
MRPL24
MRPL34
MRPL39
MRPL54
MRPL9
MRPS14
MRPS21
MRPS23
MRTO4
MSTO1
MTCH2
MTHFD1
MVK
MZF1
NAA10
NAA25
NAA30
NAA38
NAGK
NARR
NARS2
NBPF1
NCAPG
NCBP1
NCL
NDC80
NEDD1
NELFB
NFS1
NHLRC2
NIP7
NLE1
NOL10
NOP10
NOP16
NOTUM
NPLOC4
NRBP1
NRD1
NRF1
NSMCE2
NSUN4
NSUN7
NUDT21
NUP85
NUP93
NUTF2
OR4B1
ORAI1
ORC5
ORC6
OSMR
PCF11
PCNA
PDCD11
PDE4DIP
PELO
PES1
PFAS
PFDN2
PFN1
PHB2
PHF12
PISD
PLK1
PMM2
POLD3
POLR1C
POLR2D
POLR2I
POLR3B
POLR3K
POP5
PPCDC
PPIH
PPIL2
PPP1CB
PPP2CA
PPP4C
PPP4R2
PRC1
PRMT5
PRPF3
PRPF8
PSMA6
PSMB3
PSMC2
PSMC3
PSMD1
PSMG1
PSMG4
PTPMT1
PWP2
RABL2A
RAD50
RAD9A
RAN
RANBP1
RANGAP1
RBBP4
RBM17
RBX1
RCC1
RELB
RFC5
RHOB
RNF113A
RNMT
RNPS1
RPA2
RPA3
RPL13
RPL13A
RPL15
RPL18A
RPL19
RPL23
RPL23A
RPL3
RPL30
RPL32
RPL34
RPL36
RPL36AL
RPL37
RPL38
RPL7A
RPLP0
RPS11
RPS13
RPS15A
RPS19
RPS2
RPS23
RPS24
RPS25
RPS28
RPS3A
RPS4X
RSBN1
RUVBL1
SAP30BP
SARS2
SART3
SCD
SCMH1
SCO2
SEC61B
SF3B1
SF3B2
SHFM1
SLC38A1
SLC38A2
SLC39A7
SLC7A6OS
SLC9A6
SMARCB1
SMARCD2
SMC1A
SMC5
SMS
SMU1
SNAPC2
SNAPIN
SNRNP25
SNRNP70
SPATA5L1
SPC24
SPDL1
SPI1
SPINK13
SRCAP
SRSF2
SS18L2
SSU72
SSX1
STIP1
TAF1
TAF1C
TAMM41
TAOK1
TBL3
TEN1
THOC3
TIE1
TM9SF3
TMEM126A
TMEM194A
TMEM199
TOMM22
TOP2A
TP53RK
TPI1
TRAPPC1
TRAPPC8
TRIAP1
TRIP13
TRIT1
TRMT61A
TSR1
UBE2M
UBL5
UROD
USO1
USP17L15
UTP15
VCP
VPS35
WASH1
WDR1
WDR3
XPO1
YARS
YBX1
ZNF684
ZNF707

## Sheet: Table S2
Table S2. Expressed genes with guides depleted in OG-86-treated versus DMSO vehicle-treated control cells (Day 18; FDR <10%).
Gene symbol	Gene name	GeneCards description of function of gene product	FDR (%)	Depleted in Day 18 DMSO vehicle versus Day 0 cells with FDR <10%?
OTX1	orthodenticle homeobox 1	Homeodomain transcription factor,may play a role in brain and sensory organ development.	0.2	No
RREB1	ras responsive element binding protein 1	Zinc finger transcription factor, found in complex with LSD1.	0.2	No
RRAGA	Ras related GTP binding A	Guanine nucleotide-binding protein involved in the cellular response to amino acid availability through regulation of the mTORC1 signaling cascade.	0.9	No
CITED2	Cbp/p300 interacting transactivator with Glu/Asp rich carboxy-terminal domain 2	Transcriptional coactivator of the p300/CBP-mediated transcription complex.	0.9	No
RING1	ring finger protein 1	E3 ubiquitin-protein ligase, mediates monoubiquitination of Lys-119 of histone H2A. Component of PRC1 complex.	0.9	No
FASN	fatty acid synthase	Catalyzes synthesis of palmitate from acetyl-CoA and malonyl-CoA, in the presence of NADPH, into long-chain saturated fatty acids.	0.9	No
KAT6A	lysine acetyltransferase 6A	Histone acetyltransferase MOZ.	0.9	No
MLST8	MTOR associated protein, LST8 homolog	Subunit of both mTORC1 and mTORC2, which regulates cell growth and survival in response to nutrient and hormonal signals.	0.9	No
LAMTOR2	late endosomal/lysosomal adaptor, MAPK and MTOR activator 2	Part of the Ragulator complex, involved in amino acid sensing and activation of mTORC1.	1.9	No
IRF2BP2	interferon regulatory factor 2 binding protein 2	Binds IRF2 as a transcriptional corepressor.	2.5	No
KCNQ4	potassium voltage-gated channel subfamily Q member 4	Potassium channel.	2.6	Yes (FDR 0.9%)
UBFD1	ubiquitin family domain containing 1	Function unclear.	2.6	No
HOXA13	homeobox A13	Homeodomain transcription factor.	3	No
PSENEN	presenilin enhancer gamma-secretase subunit	Subunit of the gamma-secretase complex, which catalyzes intramembrane cleavage of membrane proteins such as Notch receptors.	3	No
SEPHS2	selenophosphate synthetase 2	Catalyzes production of monoselenophosphate (MSP) from selenide and ATP.	3	No
PEX2	peroxisomal biogenesis factor 2	An integral peroxisomal membrane protein required for peroxisome biogenesis.	3	No
GPAT4	glycerol-3-phosphate acyltransferase 4	Esterifies acyl-group from acyl-ACP to the sn-1 position of glycerol-3-phosphate, an essential step in glycerolipid biosynthesis.	3.1	No
FBXL19	F-box and leucine-rich repeat protein 19	Substrate-recognition component of the SCF (SKP1-CUL1-F-box protein)-type E3 ubiquitin ligase complex.	3.4	No
GFI1	growth factor independent 1 transcriptional repressor	Transcription repressor essential for hematopoiesis.	3.4	No
DCAF7	DDB1 and CUL4 associated factor 7	A protein with multiple WD40 repeats which facilitate protein-protein interactions, enabling assembly of multiprotein complexes.	3.5	No
HEYL	hes related family bHLH transcription factor with YRPW motif-like	Basic helix-loop-helix (bHLH)-type transcription factor, thought to be an effector of Notch signaling and a regulator of cell fate decisions.	5	No
EIF4H	eukaryotic translation initiation factor 4H	Translation initiation factor which stimulates initiation of protein synthesis.	5	No
XRN2	5'-3' exoribonuclease 2	Promotes transcription termination at cotranscriptional cleavage sites.	5.8	No
AKT1	AKT serine/threonine kinase 1	Serine-threonine protein kinase involved in regulation of metabolism, proliferation, cell survival, growth and angiogenesis.	5.8	No
DSE	dermatan sulfate epimerase	Converts D-glucuronic acid to L-iduronic acid during biosynthesis of dermatan sulfate.	5.8	No
TADA1	transcriptional adaptor 1	Probably involved in transcriptional regulation.	5.8	No
CDC7	cell division cycle 7	A cell division cycle protein with kinase activity that is critical for the G1/S transition.	5.8	Yes (FDR 6.0%)
EPHA1	EPH receptor A1	Receptor tyrosine kinase.	5.8	No
PCGF1	polycomb group ring finger 1	Component of a Polycomb group multiprotein PRC1-like complex.	5.8	No
DBF4B	DBF4 zinc finger B	Regulatory subunit for CDC7.	5.8	No
JARID2	jumonji and AT-rich interaction domain containing 2	A DNA-binding protein that functions as a transcriptional repressor; interacts with the Polycomb repressive complex 2 .	5.8	No
WDR24	WD repeat domain 24	A component of the GATOR2; functions within the amino acid-sensing branch of the TORC1 signaling pathway.	5.8	No
KAT6B	lysine acetyltransferase 6B	Histone acetyltransferase MORF	5.8	No
POLR2C	polymerase (RNA) II subunit C	Subunit of RNA polymerase II.	5.8	No
INO80B	INO80 complex subunit B	Subunit of an ATP-dependent chromatin remodeling complex, INO80.	7.1	No
SQLE	squalene epoxidase	Squalene epoxidase catalyzes the first oxygenation step in sterol biosynthesis.	7.1	No
PEX1	peroxisomal biogenesis factor 1	AAA ATPase family member required for stability of PEX5 and protein import into the peroxisome matrix.	7.2	No
GPX3	glutathione peroxidase 3	Glutathione peroxidase family member, which catalyzes reduction ofhydrogen peroxide by glutathione.	7.2	No
UBE3D	ubiquitin protein ligase E3D	E3 ubiquitin-protein ligase.	8.4	No
FANCL	Fanconi anemia complementation group L	Ubiquitin ligase that mediates FANCD2 monoubiquitination.	8.4	No
MYO18A	myosin XVIIIA	May play a role in Golgi membrane trafficking	8.9	No
PDCD2	programmed cell death 2	May bind DNA; may play a role in cell death or proliferation.	9.5	No
ALDOC	aldolase, fructose-bisphosphate C	Class I fructose-biphosphate aldolase gene family member.	9.5	No
FEN1	flap structure-specific endonuclease 1	Removes 5' overhanging flaps in DNA repair and processes the 5' ends of Okazaki fragments in lagging strand DNA synthesis.	9.6	No

## Sheet: Table S3
Table S3. Genes with significant differential expression across the four THP1 sample groups (FPKM) (i.e. p<0.001 by one way ANOVA and mean expression greater than 2-fold in at least one of the pairwise comparisons).
Ensembl ID	Symbol	DMSO_1	DMSO_2	DMSO_3	OG-86_1	OG-86_2	OG-86_3	RAD001_1	RAD001_2	RAD001_3	RAD001.OG-86_1	RAD001.OG-86_2	RAD001.OG-86_3	Gene group
ENSG00000164076	CAMKV	1.06329	1.26149	1.30979	0.50409	0.601915	0.538743	0.355621	0.421594	0.587173	0.105568	0.0785449	0.0921827	A
ENSG00000181418	DDN	3.56237	3.69353	3.62158	2.31728	2.7562	2.50082	1.29221	1.08381	1.6508	0.267299	0.315636	0.286998	A
ENSG00000224940	PRRT4	1.12667	1.22874	1.22248	0.417984	0.513174	0.406427	0.706799	0.804277	0.948517	0.097899	0.109963	0.0905148	A
ENSG00000131771	PPP1R1B	1.16765	1.03077	1.49857	0.319223	0.287082	0.392566	0.429342	0.423335	0.38243	0.119752	0.113398	0.0838783	A
ENSG00000117594	HSD11B1	0.559925	0.565718	0.674431	0.362145	0.390854	0.336152	0.228464	0.212123	0.456101	0.0478153	0.0623943	0.0469293	A
ENSG00000169750	RAC3	6.99986	7.42737	8.55091	3.32075	3.68554	3.38355	3.49493	3.68872	4.23621	0.70895	0.682614	0.694033	A
ENSG00000017483	SLC38A5	3.31219	3.10637	3.62226	2.44591	2.72619	2.43238	0.968867	1.07892	1.67762	0.352049	0.303386	0.274548	A
ENSG00000018625	ATP1A2	0.82705	0.752329	0.863648	0.448383	0.434099	0.471244	0.25546	0.238278	0.44717	0.0592968	0.0725072	0.09773	A
ENSG00000099194	SCD	51.5416	48.9051	46.4856	32.4575	30.7419	30.826	15.1016	14.6903	14.5581	4.53773	4.89786	4.59253	A
ENSG00000180739	S1PR5	0.739219	0.839753	1.06716	0.424012	0.443427	0.547988	0.395319	0.249888	0.321769	0.0967819	0.0987536	0.0639156	A
ENSG00000172893	DHCR7	1.0954	1.05043	1.13023	0.56442	0.669947	0.592552	0.467336	0.465855	0.365197	0.12795	0.0960633	0.116955	A
ENSG00000183010	PYCR1	2.36135	2.44732	2.28751	1.33099	1.83961	1.25778	0.934705	0.849378	1.54891	0.286197	0.261913	0.277841	A
ENSG00000122035	RASL11A	0.756858	0.740329	0.802317	0.550879	0.570101	0.427693	0.462683	0.306671	0.458961	0.0639924	0.0761789	0.128192	A
ENSG00000169884	WNT10B	1.59621	1.80068	1.90815	1.09981	1.57032	1.32296	0.655282	0.720369	0.976075	0.223402	0.214419	0.185897	A
ENSG00000134824	FADS2	2.38177	2.26466	2.49185	1.59231	1.63327	1.55882	0.637806	0.594859	0.534648	0.287992	0.289429	0.27296	A
ENSG00000184702	SEPT5	5.447	5.29891	6.26707	1.94086	2.09102	2.16161	4.35443	4.4289	4.48383	0.765666	0.643212	0.698261	A
ENSG00000119915	ELOVL3	2.0315	1.93883	2.23227	0.470462	0.717272	0.615442	1.01937	0.831313	0.879008	0.274973	0.284783	0.213555	A
ENSG00000111490	TBC1D30	0.423744	0.423073	0.378465	0.301621	0.258168	0.271121	0.0697988	0.0746924	0.164741	0.0503103	0.058073	0.04718	A
ENSG00000004478	FKBP4	19.6689	20.0665	21.3484	16.3458	18.5097	16.6547	7.3647	7.53565	12.3196	2.52872	2.97357	2.61994	A
ENSG00000005379	TSPOAP1	8.45942	7.85163	9.49643	4.40018	4.41058	5.06152	6.767	5.72744	7.31736	1.08549	0.983113	1.44939	A
ENSG00000166482	MFAP4	14.2577	13.9565	15.2968	5.21338	5.31073	5.27566	5.52169	5.89664	6.70159	2.34216	1.94779	1.64158	A
ENSG00000235961	PNMA6A	0.756119	0.684577	0.67599	0.467946	0.559396	0.422036	0.543789	0.476348	0.583731	0.141421	0.101011	0.0523015	A
ENSG00000165912	PACSIN3	0.723441	0.694405	0.88577	0.675273	0.778396	0.65651	0.2578	0.24125	0.416871	0.116658	0.125705	0.10042	A
ENSG00000165716	FAM69B	0.543777	0.485217	0.675865	0.365696	0.38754	0.268119	0.311192	0.267002	0.367757	0.0812507	0.0669626	0.106905	A
ENSG00000128283	CDC42EP1	0.669602	0.822982	0.790809	0.591458	0.672168	0.507924	0.181629	0.273073	0.552174	0.104123	0.153748	0.0851614	A
ENSG00000182676	PPP1R27	487.818	496.92	586.943	343.121	426.841	351.378	271.512	275.205	446.887	86.7618	80.9357	72.0256	A
ENSG00000138028	CGREF1	0.465565	0.383958	0.446174	0.239066	0.288237	0.286177	0.229101	0.209842	0.367634	0.0620826	0.0760169	0.0655998	A
ENSG00000117411	B4GALT2	2.7496	3.07648	3.03723	1.90622	2.33376	1.86889	1.46669	1.55718	2.21347	0.451854	0.53965	0.425911	A
ENSG00000130829	DUSP9	1.05008	1.06078	1.14558	0.589927	0.837893	0.59837	0.492476	0.513777	0.727544	0.158377	0.195789	0.172713	A
ENSG00000109107	ALDOC	4.23575	4.32713	4.28831	2.52576	2.48624	2.01563	0.971725	1.10089	1.2224	0.475497	0.795041	0.82331	A
ENSG00000145506	NKD2	0.610345	0.674646	0.63763	0.363447	0.422857	0.45109	0.311279	0.307332	0.427933	0.0953104	0.113815	0.105746	A
ENSG00000160161	CILP2	0.435349	0.354494	0.578199	0.15834	0.218867	0.178992	0.382674	0.322366	0.393301	0.102364	0.0495045	0.0828122	A
ENSG00000162039	MEIOB	0.699467	0.725572	0.818089	0.570341	0.60456	0.566614	0.376157	0.347997	0.527948	0.117665	0.149622	0.141756	A
ENSG00000100448	CTSG	71.8565	69.2833	85.7806	32.0636	36.1858	34.0581	40.7339	39.3652	45.6243	15.0378	13.8121	12.6682	A
ENSG00000203883	SOX18	1.08358	1.0817	1.18736	0.534132	0.651687	0.503517	0.824253	0.944359	1.14717	0.191584	0.233252	0.193236	A
ENSG00000149485	FADS1	6.35912	5.94712	6.01413	4.97025	4.91888	4.86782	2.67087	2.43693	2.26232	1.1104	1.15429	1.11378	A
ENSG00000140835	CHST4	0.487782	0.494667	0.486814	0.422099	0.473992	0.376339	0.227731	0.218111	0.447665	0.084957	0.109037	0.0785489	A
ENSG00000132613	MTSS1L	0.93847	0.88701	0.866176	0.532225	0.448929	0.540994	0.626016	0.623581	0.736306	0.196254	0.145588	0.182785	A
ENSG00000179598	PLD6	1.99264	2.37102	2.67883	1.6815	1.83817	1.77327	1.24318	1.35163	1.71728	0.404568	0.535793	0.455097	A
ENSG00000154734	ADAMTS1	1.09365	0.969887	1.04451	0.782097	0.793882	0.73408	0.523493	0.463652	0.603247	0.23763	0.182327	0.199109	A
ENSG00000078804	TP53INP2	22.5885	22.0539	22.255	12.7088	12.5256	12.7622	9.27848	9.07136	12.762	4.59557	4.26759	4.48097	A
ENSG00000174669	SLC29A2	0.773541	0.669313	0.696048	0.430122	0.486676	0.348608	0.353961	0.294937	0.360791	0.151745	0.142091	0.133455	A
ENSG00000125144	MT1G	10.2674	10.0394	11.9197	7.13587	10.0273	7.24329	5.74996	5.54183	7.03348	1.82751	2.78341	1.86361	A
ENSG00000160867	FGFR4	0.635041	0.5821	0.631759	0.40634	0.497383	0.365532	0.267058	0.230379	0.31344	0.127466	0.105269	0.15026	A
ENSG00000114631	PODXL2	1.66598	1.81989	1.87198	1.12825	1.39873	1.20788	0.921064	0.926914	1.17647	0.372526	0.407491	0.342146	A
ENSG00000188613	NANOS1	1.94489	1.7539	1.74972	1.11007	1.60415	1.2161	0.942255	0.939223	1.00402	0.366197	0.414669	0.371608	A
ENSG00000115541	HSPE1	4.24896	4.47456	4.7074	3.03432	3.73156	2.03809	1.89942	1.66778	1.91929	1.13933	1.04496	0.689491	A
ENSG00000164626	KCNK5	0.605737	0.56831	0.576487	0.311173	0.445366	0.355442	0.407243	0.383025	0.481845	0.114342	0.132159	0.130302	A
ENSG00000129951	PLPPR3	20.9046	19.3474	22.4353	11.5334	12.3799	12.7597	15.7003	15.449	17.6271	5.00181	4.10457	4.56161	A
ENSG00000036672	USP2	0.467018	0.440022	0.453871	0.226079	0.256076	0.247362	0.269523	0.270162	0.248393	0.101497	0.0990768	0.0975947	A
ENSG00000100427	MLC1	7.01053	6.79315	7.79746	3.62709	4.01186	3.69907	4.44179	4.40153	5.22101	1.61041	1.56952	1.60155	A
ENSG00000103202	NME4	13.6003	13.2297	15.4122	9.06467	11.108	9.40535	7.99893	8.16662	11.5177	3.50027	3.41863	2.89342	A
ENSG00000060982	BCAT1	0.88121	0.82982	0.722431	0.763355	0.654412	0.778909	0.375209	0.37479	0.449006	0.162361	0.202623	0.205307	A
ENSG00000100167	SEPT3	0.622873	0.512067	0.543078	0.444557	0.379196	0.466451	0.219175	0.224255	0.443567	0.12913	0.150315	0.126946	A
ENSG00000175591	P2RY2	6.02126	5.58648	5.38155	4.24832	4.30195	4.65153	3.20337	3.18835	3.6858	1.25987	1.37146	1.49923	A
ENSG00000167775	CD320	7.13789	7.11141	8.07785	5.13113	6.37837	5.1881	3.75318	3.94583	4.73395	1.91774	1.92302	1.61335	A
ENSG00000100116	GCAT	0.846363	1.08501	1.02791	0.587106	0.81495	0.588212	0.568459	0.591289	0.747627	0.236042	0.255658	0.232549	A
ENSG00000149516	MS4A3	2.51833	2.30525	2.8768	1.9832	2.02834	2.0823	1.79766	1.80801	2.16243	0.63161	0.696087	0.558877	A
ENSG00000138449	SLC40A1	0.753828	0.720981	0.606439	0.375998	0.319361	0.372414	0.511232	0.469217	0.626647	0.188834	0.172742	0.154556	A
ENSG00000104635	SLC39A14	1.17231	1.17052	1.09001	0.849432	0.816667	0.838977	0.549011	0.514314	0.724585	0.279491	0.284501	0.288665	A
ENSG00000169710	FASN	33.0501	36.3592	36.3605	22.3957	24.4369	24.7216	24.6505	23.5185	22.1099	8.618	8.02752	9.65974	A
ENSG00000186480	INSIG1	9.83909	9.34162	10.4358	6.64863	6.42762	6.44485	4.86892	4.49702	3.78058	2.53107	2.44234	2.40938	A
ENSG00000140263	SORD	0.799036	0.837986	0.878027	0.680495	0.703553	0.660133	0.438237	0.439282	0.575625	0.224895	0.205531	0.207319	A
ENSG00000183048	SLC25A10	0.703035	0.612022	0.858068	0.547389	0.572223	0.476306	0.616359	0.51358	0.466482	0.216553	0.142273	0.196442	A
ENSG00000092445	TYRO3	0.499368	0.462857	0.48391	0.310653	0.327137	0.306032	0.363134	0.345807	0.397633	0.123232	0.122387	0.124178	A
ENSG00000160606	TLCD1	0.816535	0.858504	0.830585	0.500347	0.609341	0.540873	0.630978	0.591481	0.790361	0.239989	0.16963	0.231133	A
ENSG00000072274	TFRC	8.37529	8.0346	7.34718	5.52876	4.76744	5.31209	4.62893	4.50703	4.74294	1.855	2.09005	2.15109	A
ENSG00000178752	ERFE	0.713799	0.673953	0.734113	0.423285	0.444701	0.330581	0.474319	0.561635	0.632151	0.180857	0.193769	0.177248	A
ENSG00000100285	NEFH	4.74057	4.74173	5.2647	4.21064	4.40234	4.58978	1.93019	2.1418	2.6114	1.19584	1.32312	1.31964	A
ENSG00000171388	APLN	0.363947	0.504456	0.42699	0.311125	0.332879	0.290381	0.116952	0.152265	0.208346	0.118619	0.115835	0.102817	A
ENSG00000166582	CENPV	1.94723	1.79122	2.08022	1.0517	1.31728	1.16114	1.4184	1.46013	1.49288	0.548353	0.463665	0.50401	A
ENSG00000100321	SYNGR1	0.385313	0.400612	0.421749	0.233827	0.244137	0.242052	0.227139	0.267778	0.271234	0.104625	0.112274	0.0985939	A
ENSG00000101220	C20orf27	3.02367	2.87612	3.46141	2.40324	2.95922	2.37904	1.40498	1.41039	2.15354	0.769168	0.813747	0.864974	A
ENSG00000147465	STAR	6.13576	6.34994	6.88376	5.77439	6.02262	5.88627	2.85613	3.04158	5.05502	1.70984	1.71163	1.67668	A
ENSG00000165300	SLITRK5	1.05851	1.14827	0.954264	0.788207	0.60474	0.773622	0.77453	0.806096	0.829747	0.227482	0.330379	0.280431	A
ENSG00000072310	SREBF1	6.25475	6.53193	6.76655	4.94565	5.81603	4.95277	2.73776	2.91719	2.61391	1.76938	1.69895	1.81921	A
ENSG00000116133	DHCR24	5.51848	5.43946	5.72299	3.63851	3.8881	3.58488	4.27095	4.09281	3.43292	1.55595	1.55283	1.45447	A
ENSG00000166165	CKB	8.95931	8.69293	10.2346	6.66658	7.47578	6.72485	5.31689	5.55706	5.77621	2.94051	2.33778	2.48816	A
ENSG00000186603	HPDL	6.03776	6.91997	7.12787	5.848	6.87543	6.22359	5.18995	5.06638	5.57066	1.67389	2.32039	1.60872	A
ENSG00000140905	GCSH	0.473311	0.431085	0.4847	0.376906	0.390389	0.361399	0.259618	0.283673	0.41887	0.104334	0.13751	0.146993	A
ENSG00000181577	C6orf223	0.466851	0.46909	0.454725	0.55984	0.570462	0.597158	0.0394581	0.120554	0.169876	0.173422	0.107194	0.111006	A
ENSG00000188620	HMX3	6.03502	6.40658	6.90227	4.94522	5.34404	5.67684	4.63044	3.92454	4.67325	1.85439	1.65565	1.97542	A
ENSG00000109084	TMEM97	8.53487	8.9756	8.77938	7.51136	7.37054	6.99123	5.10456	5.43042	6.14018	2.36795	2.8356	2.27235	A
ENSG00000126353	CCR7	0.399317	0.383578	0.437188	0.573966	0.573511	0.440257	0.126941	0.113328	0.239602	0.134881	0.136847	0.0765251	A
ENSG00000134333	LDHA	78.3071	79.4278	83.5625	74.4227	74.4395	70.1677	36.3595	37.5005	48.5632	23.2221	24.2018	22.0093	A
ENSG00000165731	RET	5.1396	4.94627	5.24488	3.75106	3.72739	4.0735	3.68767	3.62881	4.41275	1.48425	1.46635	1.46312	A
ENSG00000116985	BMP8B	23.4202	23.4888	25.1318	21.3657	21.4193	21.4392	18.5346	18.2603	21.6307	6.8767	7.074	6.84805	A
ENSG00000151014	NOCT	1.14751	1.11401	1.11242	0.673207	0.667876	0.740191	0.693382	0.732219	0.847529	0.315339	0.351663	0.309157	A
ENSG00000145248	SLC10A4	1.10222	1.23151	1.05658	0.999151	0.897648	0.868781	0.670744	0.820721	0.88811	0.251284	0.393986	0.339995	A
ENSG00000173638	SLC19A1	1.85708	1.83699	1.98472	1.43696	1.66885	1.43276	1.14389	1.12185	1.2978	0.533519	0.564551	0.55461	A
ENSG00000128228	SDF2L1	21.7002	20.0668	24.2105	16.6658	20.9285	16.2372	9.45973	10.2253	12.5851	6.74261	6.86875	5.71317	A
ENSG00000254726	MEX3A	1.34467	1.36183	1.35139	1.00907	1.02939	0.995141	0.736815	0.829422	0.833006	0.384437	0.38173	0.425199	A
ENSG00000166896	ATP23	1.73402	1.75628	1.85357	1.38436	1.35097	1.31039	1.2122	1.16747	1.236	0.586226	0.500996	0.495611	A
ENSG00000147852	VLDLR	0.709965	0.665332	0.647326	0.452289	0.431535	0.454356	0.383174	0.336245	0.404787	0.206522	0.176007	0.216982	A
ENSG00000198885	ITPRIPL1	7.35612	7.30312	7.4907	7.36868	7.60177	7.24408	3.7577	3.69935	4.79288	2.06818	2.3344	2.18718	A
ENSG00000161267	BDH1	0.730038	0.709629	0.787141	0.601067	0.653147	0.583452	0.427557	0.432801	0.536548	0.210614	0.243497	0.208824	A
ENSG00000122025	FLT3	1.24037	1.16876	1.24627	1.17615	1.10278	1.20059	0.824752	0.802618	1.25137	0.376042	0.357793	0.357563	A
ENSG00000145194	ECE2	0.418063	0.426782	0.48994	0.285671	0.332442	0.286915	0.241362	0.237125	0.294158	0.136461	0.154325	0.109345	A
ENSG00000004809	SLC22A16	0.441719	0.432046	0.475114	0.30151	0.286446	0.278212	0.295494	0.319972	0.386927	0.156759	0.127011	0.127057	A
ENSG00000116096	SPR	3.03063	3.1069	3.50919	2.19626	2.34183	2.23807	1.60691	1.81803	2.49499	1.12891	0.994571	0.822566	A
ENSG00000138074	SLC5A6	7.45181	7.60908	7.70984	5.64733	5.95196	5.60494	4.13475	3.99854	4.6797	2.29405	2.38596	2.28474	A
ENSG00000110080	ST3GAL4	0.462401	0.473521	0.557943	0.364744	0.368598	0.377237	0.345369	0.292301	0.362314	0.167733	0.153539	0.138634	A
ENSG00000144381	HSPD1	51.0461	50.6595	53.4462	48.9999	46.9277	46.9933	27.0119	27.3682	37.5158	16.066	16.51	15.4262	A
ENSG00000178773	CPNE7	0.405951	0.436334	0.494776	0.318149	0.433941	0.367636	0.398555	0.373263	0.526643	0.113587	0.131241	0.171429	A
ENSG00000169689	STRA13	9.24523	9.55316	10.5937	7.60044	9.63522	7.79855	5.37876	5.28334	5.71197	3.18565	3.15236	2.82264	A
ENSG00000158186	MRAS	1.50568	1.65751	1.64257	1.21151	1.28148	1.19244	0.833527	0.807575	0.90085	0.46857	0.546181	0.483082	A
ENSG00000178409	BEND3	0.779191	0.794241	0.70668	0.646309	0.673887	0.663338	0.496487	0.517268	0.627187	0.190538	0.266048	0.254315	A
ENSG00000105409	ATP1A3	1.18004	1.24756	1.23585	0.833564	1.03472	0.937247	0.69682	0.686451	0.797001	0.363241	0.387515	0.391637	A
ENSG00000104549	SQLE	3.43542	3.34898	3.49851	2.20207	2.02529	2.07337	2.24556	2.03095	1.57367	1.03923	1.05713	1.1254	A
ENSG00000107130	NCS1	0.585722	0.55639	0.623735	0.478664	0.580143	0.491086	0.360699	0.371136	0.522336	0.189018	0.187566	0.177323	A
ENSG00000177508	IRX3	17.328	15.4281	19.6639	11.7998	12.294	12.4361	12.1867	11.5857	12.0937	5.94171	4.9346	5.57025	A
ENSG00000116649	SRM	40.9289	39.8218	45.9051	33.3407	40.3937	34.8923	21.9488	22.5955	30.93	13.7948	13.541	12.4373	A
ENSG00000117394	SLC2A1	5.13068	5.18119	5.22131	3.26745	3.83689	3.18865	3.32297	3.26333	3.45025	1.62838	1.69554	1.57229	A
ENSG00000164821	DEFA4	7.34413	7.27773	9.50555	3.81933	3.48972	3.64239	6.31029	6.73357	8.61273	2.99343	2.34172	2.29319	A
ENSG00000179218	CALR	457.882	457.54	509.214	317.88	336.449	323.593	245.017	255.402	295.808	158.176	152.819	140.819	A
ENSG00000133055	MYBPH	14.1332	14.0036	15.6996	12.5837	14.3112	13.2032	5.00799	5.34779	7.79557	4.85522	4.57503	4.50973	A
ENSG00000107566	ERLIN1	7.17145	7.15096	7.23945	4.91944	5.02011	4.91905	5.17371	5.08562	5.59881	2.30708	2.38735	2.20333	A
ENSG00000115255	REEP6	0.670258	0.757513	0.681232	0.620966	0.886668	0.610388	0.300491	0.398151	0.482662	0.199852	0.223041	0.254069	A
ENSG00000171766	GATM	0.795676	0.773821	0.753969	0.624031	0.654416	0.618778	0.52541	0.539377	0.637767	0.215075	0.289981	0.241522	A
ENSG00000239672	NME1	8.69099	9.4811	10.7172	8.10418	9.57077	8.87563	5.23473	5.48874	7.36263	3.36474	3.26348	2.66706	A
ENSG00000120437	ACAT2	2.8326	2.56338	3.06996	2.03778	2.03579	2.08497	1.73018	1.71867	1.26689	0.992365	0.867196	0.871461	A
ENSG00000197785	ATAD3A	3.43716	3.40968	3.97947	2.80729	3.13496	3.10588	1.92748	2.0115	2.2845	1.2306	1.13993	1.15397	A
ENSG00000110104	CCDC86	4.79176	4.56755	4.9858	3.59896	3.92035	3.49039	2.5242	2.37806	2.80788	1.62848	1.63525	1.40994	A
ENSG00000167695	FAM57A	1.01387	1.04256	1.15536	0.891068	0.984243	0.741362	1.0015	0.854038	1.16656	0.315945	0.382178	0.354934	A
ENSG00000167799	NUDT8	1.19001	1.24961	1.34013	0.842661	1.34719	0.990522	0.940709	0.916949	0.790493	0.504062	0.33753	0.399465	A
ENSG00000107833	NPM3	18.499	18.9023	21.4661	14.3184	17.8654	14.175	11.4979	11.0198	15.023	6.5093	6.99241	5.85952	A
ENSG00000197561	ELANE	106.179	100.681	122.691	62.1322	72.6749	64.3491	70.3429	70.9799	92.1252	39.9434	34.2548	34.4778	A
ENSG00000176171	BNIP3	2.6272	2.4389	2.62913	2.02851	2.1053	1.9505	1.08448	0.920694	1.52695	0.897018	0.866764	0.776058	A
ENSG00000106080	FKBP14	0.44415	0.447835	0.385968	0.311176	0.240651	0.280596	0.272481	0.305777	0.268154	0.144869	0.137302	0.140124	A
ENSG00000196415	PRTN3	190.479	178.964	218.449	113.359	138.181	121.193	133.364	135.936	154.668	69.9719	64.6568	60.6395	A
ENSG00000109971	HSPA8	799.836	838.265	845.159	714.056	768.625	718.878	403.058	408.283	657.948	283.322	288.41	253.893	A
ENSG00000153395	LPCAT1	3.8842	3.80378	4.10026	3.47048	3.59368	3.50022	2.34577	2.4175	3.14913	1.28741	1.31506	1.32005	A
ENSG00000069482	GAL	8.33632	8.58106	9.85928	6.16926	7.53957	6.31465	5.42784	5.36352	6.24899	3.38073	3.0747	2.48892	A
ENSG00000188060	RAB42	0.774104	0.878831	0.866662	0.615886	0.756723	0.670428	0.392562	0.417963	0.359382	0.364978	0.276489	0.204514	A
ENSG00000100418	DESI1	3.78879	3.90493	3.96935	2.84548	3.23225	2.88342	2.27251	2.24621	2.89016	1.26443	1.37609	1.27834	A
ENSG00000135069	PSAT1	1.99098	2.01184	2.02214	1.9886	2.22914	1.89378	1.09072	1.08148	1.17044	0.654394	0.747581	0.624162	A
ENSG00000179431	FJX1	1.7083	1.73878	1.53769	2.45827	2.8963	1.9666	0.880745	0.637632	1.15748	0.58577	0.562216	0.541587	A
ENSG00000091127	PUS7	0.748582	0.718007	0.693955	0.648115	0.584584	0.599061	0.45306	0.469212	0.522564	0.240617	0.257097	0.236924	A
ENSG00000159958	TNFRSF13C	1.75261	1.83798	1.78793	1.77501	1.79146	1.83483	0.980977	1.13698	1.61619	0.605953	0.647878	0.587914	A
ENSG00000053372	MRTO4	15.0717	15.6217	17.8113	13.4396	15.5167	13.8707	8.93209	8.71911	11.4005	5.70546	5.79134	5.13609	A
ENSG00000065057	NTHL1	2.02717	1.91276	2.37779	1.49597	1.95783	1.52504	1.19935	1.21167	1.40092	0.753037	0.76781	0.65504	A
ENSG00000147955	SIGMAR1	48.5893	48.7295	50.9849	38.473	43.8838	39.7007	32.4416	33.0644	42.9066	17.5558	17.8112	15.7804	A
ENSG00000174807	CD248	3.32688	3.11295	3.37418	2.03753	1.76937	2.24982	1.41054	1.14076	1.30569	1.33247	0.964252	1.08931	A
ENSG00000117479	SLC19A2	0.525652	0.502774	0.489889	0.459987	0.437466	0.392216	0.357024	0.333508	0.407857	0.155887	0.189923	0.181663	A
ENSG00000262814	MRPL12	2.19972	2.05889	2.46086	1.71511	2.17997	1.47639	1.50149	1.42783	1.70769	0.722731	0.860364	0.755722	A
ENSG00000165272	AQP3	2.82996	2.58785	2.83409	1.78899	1.82338	1.61132	1.62136	1.42859	1.42957	1.12224	0.907723	0.84754	A
ENSG00000101187	SLCO4A1	1.0727	1.08498	1.07422	0.957369	1.0673	0.935671	0.91739	0.969798	1.12249	0.355134	0.405025	0.3758	A
ENSG00000128050	PAICS	21.1595	21.2667	21.0554	19.9252	19.8984	19.7202	13.3173	13.5945	15.9485	6.98185	8.12188	7.2167	A
ENSG00000160117	ANKLE1	9.93102	9.3689	10.5488	8.21582	9.32389	8.03318	6.22378	5.84893	7.07668	3.44318	3.53849	3.54272	A
ENSG00000106211	HSPB1	107.48	107.94	125.569	81.1483	99.7004	84.2599	59.3002	58.3789	76.9023	44.2951	39.9135	36.2584	A
ENSG00000048162	NOP16	11.6097	12.443	13.6276	10.4029	11.6638	10.3806	6.41061	6.68727	8.33696	4.4581	4.39996	4.45764	A
ENSG00000115107	STEAP3	0.878989	0.826637	0.939795	0.748433	0.825421	0.817647	0.471972	0.479958	0.611015	0.301975	0.314036	0.324409	A
ENSG00000187134	AKR1C1	0.564144	0.608566	0.676512	0.300672	0.407864	0.355792	0.369088	0.412018	0.534825	0.259716	0.187104	0.21363	A
ENSG00000198435	NRARP	2.58134	2.51787	2.3667	1.3578	2.08035	1.73914	2.23837	2.46461	2.52785	0.871623	1.01348	0.787137	A
ENSG00000175352	NRIP3	0.341734	0.457882	0.401226	0.321948	0.344773	0.359197	0.265224	0.258667	0.277855	0.116161	0.148744	0.166751	A
ENSG00000134242	PTPN22	0.839005	0.811471	0.732591	0.465696	0.448106	0.437666	0.664155	0.691757	0.651398	0.269944	0.299055	0.287936	A
ENSG00000163170	BOLA3	3.14251	3.27251	3.30759	2.90314	3.20626	2.6774	1.92077	2.024	2.60387	1.15636	1.35284	0.995403	A
ENSG00000142583	SLC2A5	1.52588	1.55951	1.63824	1.21037	1.29934	1.18988	0.802633	0.805754	1.01484	0.576104	0.549772	0.578643	A
ENSG00000004455	AK2	7.11045	7.29467	7.51188	5.37321	5.823	5.473	4.76162	4.66479	5.6133	2.71186	2.67992	2.52548	A
ENSG00000184160	ADRA2C	2.11283	1.8648	2.21923	1.19596	1.2498	0.921327	1.65588	1.47445	1.85092	0.938536	0.67624	0.624167	A
ENSG00000184575	XPOT	8.03235	8.11141	7.47249	6.79291	6.27931	6.90177	4.92976	4.88086	5.7201	2.72666	2.92475	2.88691	A
ENSG00000123179	EBPL	0.804093	0.777862	0.916947	0.615776	0.667274	0.547268	0.530274	0.49744	0.549178	0.306833	0.341654	0.256722	A
ENSG00000198829	SUCNR1	3.7588	3.43604	3.26812	1.69613	1.33131	1.61247	3.36437	3.16585	2.8762	1.44795	1.20814	1.14231	A
ENSG00000130204	TOMM40	26.7118	26.8703	30.5079	24.5596	27.9846	24.2818	15.041	15.2892	19.4227	10.7846	9.90708	9.94079	A
ENSG00000100219	XBP1	16.2008	15.6445	16.2695	12.2856	13.7354	11.9376	10.168	9.90157	13.3378	6.02624	5.82567	5.676	A
ENSG00000160072	ATAD3B	1.34135	1.42486	1.50706	1.10138	1.29129	1.16236	0.808398	0.860078	0.965328	0.493879	0.453231	0.616891	A
ENSG00000102996	MMP15	0.665318	0.694213	0.707607	0.308067	0.361344	0.319917	0.588575	0.549833	0.490299	0.248875	0.24172	0.270527	A
ENSG00000003989	SLC7A2	0.723791	0.667551	0.59377	0.85189	0.646181	0.861917	0.419757	0.427175	0.604575	0.2158	0.251084	0.268137	A
ENSG00000176842	IRX5	3.84963	3.15576	3.69275	1.9895	2.4449	2.0866	2.52812	2.63522	2.59967	1.56424	1.18445	1.21741	A
ENSG00000184164	CRELD2	3.80626	4.06557	4.35484	3.32677	3.70307	3.04826	2.43778	2.29226	2.98822	1.55011	1.56168	1.42611	A
ENSG00000122862	SRGN	212.938	216.2	233.871	176.437	183.262	172.353	156.514	150.278	195.886	86.6958	84.8556	75.0058	A
ENSG00000065328	MCM10	3.07101	3.02953	2.82388	2.73889	2.65277	2.74896	2.23949	2.26519	2.13723	1.05787	1.14425	1.12402	A
ENSG00000099901	RANBP1	36.9087	37.7363	43.6883	35.8877	39.5185	36.1667	23.8915	24.8502	31.1393	15.5704	14.917	13.6349	A
ENSG00000135245	HILPDA	4.07133	3.83796	4.44144	2.73782	2.98494	3.18972	3.41354	3.55541	3.38385	1.54961	1.45832	1.60053	A
ENSG00000119705	SLIRP	1.1009	1.13012	1.34333	1.07504	1.2042	1.06813	0.598308	0.601914	0.858517	0.458679	0.453614	0.42158	A
ENSG00000115758	ODC1	49.3648	52.503	50.5186	43.8285	50.5279	40.4124	30.7375	34.43	40.8544	18.1599	21.3805	17.4507	A
ENSG00000160285	LSS	1.12818	1.02535	1.17478	0.69535	0.725947	0.676855	0.447786	0.437597	0.318313	0.404783	0.407068	0.432957	A
ENSG00000164070	HSPA4L	1.10945	1.05072	0.868065	0.955471	0.780632	0.925187	0.826817	0.801015	0.761078	0.323992	0.405084	0.404285	A
ENSG00000107404	DVL1	1.10766	1.12917	1.24842	0.627457	0.828444	0.679888	0.922368	0.776938	0.951428	0.451189	0.414213	0.443082	A
ENSG00000117395	EBNA1BP2	1.2303	1.24678	1.43888	1.0713	1.14284	1.09315	0.729935	0.792918	0.934984	0.529966	0.475568	0.465135	A
ENSG00000106628	POLD2	18.5957	19.6284	20.4105	16.3687	18.881	16.4981	12.3031	12.4779	13.6546	7.54789	7.6889	6.85518	A
ENSG00000130005	GAMT	5.01362	5.083	5.77078	4.65922	6.09497	4.28031	3.22444	3.30425	4.15018	2.18293	2.01323	1.80388	A
ENSG00000101194	SLC17A9	3.51062	3.79558	3.70788	2.66496	3.33544	2.79307	2.60206	2.46745	2.90555	1.30475	1.27838	1.58233	A
ENSG00000164649	CDCA7L	1.45809	1.50702	1.41677	1.35983	1.3565	1.34993	1.12264	1.17093	1.099	0.491507	0.600468	0.566758	A
ENSG00000145050	MANF	27.2304	26.4655	29.0838	24.0908	26.7111	24.3622	13.6911	14.2127	20.2408	11.3053	10.7195	9.46143	A
ENSG00000152642	GPD1L	0.483667	0.481466	0.487125	0.413947	0.378543	0.405071	0.337886	0.360113	0.336963	0.165089	0.194664	0.192638	A
ENSG00000109674	NEIL3	1.10528	1.12115	1.17259	0.786753	0.763402	0.817776	1.07572	1.06395	0.962335	0.420207	0.459616	0.414122	A
ENSG00000069011	PITX1	2.46839	2.73116	2.87142	1.62387	2.37865	1.74411	1.46914	1.51562	1.87835	1.16064	1.00457	0.909084	A
ENSG00000128714	HOXD13	3.38707	3.61236	3.77259	2.08997	2.29031	2.20648	2.57647	2.79475	2.39833	1.31837	1.48185	1.30599	A
ENSG00000214706	IFRD2	21.1472	20.4626	22.4071	18.0421	21.3633	18.9133	14.0078	13.5984	17.5314	8.19663	8.0716	8.15395	A
ENSG00000139428	MMAB	0.696238	0.701339	0.784605	0.556451	0.540929	0.518391	0.53049	0.550341	0.474091	0.311785	0.267235	0.253676	A
ENSG00000127824	TUBA4A	4.11768	4.38689	4.72	3.15398	3.57688	3.04968	3.41437	3.59174	3.1188	1.596	1.87067	1.58634	A
ENSG00000164045	CDC25A	5.82913	6.0586	5.89778	5.385	5.50736	5.34162	4.13191	4.28218	4.10081	2.23028	2.34482	2.22655	A
ENSG00000176946	THAP4	1.48335	1.50055	1.60912	1.05243	1.22926	1.06475	0.924284	0.91352	0.993179	0.612798	0.586375	0.5647	A
ENSG00000167771	RCOR2	1.19691	1.07794	1.10479	0.808326	0.947998	0.969755	0.45287	0.581753	0.705929	0.39553	0.478448	0.42468	A
ENSG00000001617	SEMA3F	0.412002	0.442945	0.373417	0.318221	0.392232	0.30971	0.252591	0.258975	0.360172	0.148654	0.154372	0.171559	A
ENSG00000184785	SMIM10	6.85746	7.08295	7.30319	4.86363	4.09535	4.61811	6.5866	7.06183	4.96432	2.63949	2.91969	2.65637	A
ENSG00000172366	MCRIP2	3.36571	3.47144	3.73076	2.33224	3.22104	2.64909	2.29092	2.20977	2.97577	1.54494	1.18153	1.36297	A
ENSG00000100162	CENPM	3.6596	3.73331	4.44492	3.16852	4.0019	3.02736	2.83614	2.80652	3.00762	1.56787	1.61608	1.42211	A
ENSG00000171208	NETO2	1.16689	1.21053	1.16877	1.05611	1.07036	1.12398	0.827061	0.886998	1.01569	0.458932	0.47836	0.444331	A
ENSG00000155380	SLC16A1	7.50109	7.18259	7.03812	7.16277	6.70709	6.97607	4.70304	5.03211	5.34022	2.73892	2.99502	2.75119	A
ENSG00000133641	C12orf29	1.94109	1.81773	1.85592	1.41095	1.35887	1.38842	1.20335	1.25923	1.3886	0.723506	0.700941	0.784828	A
ENSG00000148459	PDSS1	0.601168	0.641515	0.665961	0.527376	0.581513	0.537912	0.456395	0.451069	0.523227	0.225609	0.275744	0.250445	A
ENSG00000138413	IDH1	6.23868	6.10746	6.33067	5.61592	5.74421	5.57023	3.2153	2.91713	2.9611	2.54111	2.49307	2.32388	A
ENSG00000166126	AMN	0.446292	0.458249	0.459967	0.341401	0.399656	0.314992	0.41708	0.371777	0.287991	0.180359	0.178597	0.178883	A
ENSG00000023330	ALAS1	17.4109	17.3026	18.8625	9.96919	10.4593	10.3291	13.0503	12.9956	14.3325	7.26758	6.99161	6.86237	A
ENSG00000179958	DCTPP1	3.95392	3.75043	4.49345	3.55162	4.09286	2.95368	2.55295	2.3144	2.90838	1.80031	1.53295	1.47957	A
ENSG00000126602	TRAP1	3.22978	3.16321	3.46279	2.87716	3.23499	3.01475	2.06424	2.14947	2.67086	1.3441	1.29524	1.25479	A
ENSG00000183527	PSMG1	5.34128	5.14828	5.72629	4.11237	4.81831	4.20316	3.42331	3.56639	3.66328	2.35029	2.17246	1.8991	A
ENSG00000117877	CD3EAP	3.98668	3.95417	3.86744	3.37328	4.03929	3.00974	2.11873	2.41857	2.86886	1.70812	1.67264	1.30273	A
ENSG00000158050	DUSP2	5.42712	4.89739	5.65998	3.76741	4.34987	3.22094	4.29155	4.27556	5.31845	2.25521	1.97127	2.11427	A
ENSG00000136933	RABEPK	0.618351	0.610214	0.638111	0.627915	0.660629	0.666861	0.374608	0.358612	0.431156	0.259347	0.232504	0.248666	A
ENSG00000161980	POLR3K	4.56858	5.00478	5.55128	4.7992	5.45445	4.77199	2.90458	2.97938	3.64741	2.11634	2.14235	1.74542	A
ENSG00000117143	UAP1	1.18361	1.25908	1.31637	0.89502	0.975494	0.90943	0.916258	1.04026	1.04381	0.490395	0.553147	0.44908	A
ENSG00000214160	ALG3	19.1231	19.988	21.5009	13.8386	16.9079	14.3108	13.075	12.619	14.4677	7.95483	8.39723	7.72096	A
ENSG00000183605	SFXN4	1.21297	1.26071	1.26567	1.15585	1.23691	1.04809	0.83815	0.73153	1.01863	0.499972	0.514569	0.47425	A
ENSG00000159199	ATP5G1	20.0488	23.0661	25.3818	19.1515	23.8509	18.0813	12.7971	13.8317	16.1653	8.60297	9.77389	8.92564	A
ENSG00000145220	LYAR	3.96292	3.89399	4.63591	3.6354	3.55585	3.94473	2.45599	2.66432	3.10477	1.72294	1.68371	1.57527	A
ENSG00000179409	GEMIN4	8.0918	8.31026	8.86315	6.87793	7.27035	6.84827	6.0962	5.80838	6.27815	3.42091	3.43189	3.23209	A
ENSG00000165724	ZMYND19	4.44471	4.47987	5.15032	3.67624	4.13567	3.93384	3.20857	3.12555	3.47229	1.88946	1.86594	1.86525	A
ENSG00000101460	MAP1LC3A	0.545449	0.56348	0.727244	0.382011	0.420749	0.344713	0.563701	0.541796	0.62822	0.236672	0.235049	0.263076	A
ENSG00000100304	TTLL12	9.75494	9.51191	10.1784	8.21857	9.10666	8.55736	5.97388	6.00085	7.41643	3.91108	3.88703	3.98642	A
ENSG00000052802	MSMO1	1.47026	1.3392	1.39867	1.01376	1.09851	0.958262	1.24531	1.10215	0.833455	0.568033	0.587557	0.529457	A
ENSG00000165490	DDIAS	0.51925	0.550249	0.52706	0.440519	0.394071	0.407462	0.448374	0.447923	0.403706	0.18646	0.232407	0.224171	A
ENSG00000094804	CDC6	10.0608	10.234	10.3656	9.42056	10.0301	9.28022	7.63168	7.65583	7.90827	3.81439	4.57967	3.95923	A
ENSG00000126351	THRA	1.84888	1.75553	1.79934	1.21021	1.24628	1.24798	1.46854	1.39764	1.43473	0.741206	0.707687	0.730053	A
ENSG00000067064	IDI1	8.76555	8.06231	9.29664	6.70202	6.3396	6.49829	5.9498	5.88364	4.52073	3.73774	3.45819	3.35196	A
ENSG00000125912	NCLN	7.88826	7.72254	8.55741	6.61759	7.49302	6.62558	4.7199	4.83504	6.15538	3.24076	3.26295	3.2726	A
ENSG00000143942	CHAC2	0.828963	0.76115	0.804899	0.680388	0.714812	0.551257	0.592356	0.66076	0.58295	0.397303	0.263879	0.3091	A
ENSG00000130731	METTL26	17.5287	18.8339	20.1294	15.0748	20.5227	15.8329	12.8186	13.0512	15.1211	7.76749	7.71109	7.4552	A
ENSG00000161981	SNRNP25	16.9149	17.4816	20.0361	16.7706	18.9313	15.8179	10.5363	10.7529	11.1093	8.26128	6.95657	6.89071	A
ENSG00000171163	ZNF692	2.27073	2.50279	2.34416	1.34338	1.72497	1.40589	2.04372	1.86741	1.96522	0.950058	0.911329	1.03085	A
ENSG00000189420	ZFP92	1.15404	1.15255	1.17144	0.752277	0.564065	0.537156	0.884355	0.996964	1.07733	0.501243	0.514259	0.398392	A
ENSG00000156471	PTDSS1	3.54981	3.67213	3.79138	2.67128	2.78753	2.62588	2.31142	2.27798	2.61554	1.51509	1.55781	1.41976	A
ENSG00000104524	PYCRL	2.08873	2.51039	2.40804	1.70937	2.27089	1.58706	1.84083	1.75515	2.13429	0.912111	0.940064	1.00745	A
ENSG00000171757	LRRC34	0.433319	0.422203	0.444163	0.28128	0.298081	0.266869	0.345441	0.336062	0.388245	0.148584	0.180155	0.201825	A
ENSG00000124614	RPS10	0.659587	0.748192	0.719722	0.711201	0.597108	0.613476	0.28146	0.401073	0.39241	0.260648	0.288122	0.321317	A
ENSG00000162062	C16orf59	5.29164	5.18646	5.91764	4.61843	5.60739	4.65857	4.16465	3.91075	4.02573	2.20383	2.26935	2.24816	A
ENSG00000170515	PA2G4	30.011	30.1208	34.9196	28.2913	28.5643	27.737	20.0942	19.8419	24.6513	13.3688	13.0718	12.5438	A
ENSG00000182704	TSKU	0.392549	0.383243	0.427799	0.313151	0.366585	0.323992	0.222423	0.252054	0.324917	0.171451	0.197388	0.125147	A
ENSG00000131153	GINS2	2.96093	3.15743	3.33703	2.84005	3.2065	2.86465	2.36066	2.47895	2.63862	1.24111	1.36896	1.2742	A
ENSG00000143537	ADAM15	5.37019	5.39982	5.98211	4.04809	4.95398	3.86661	4.4674	4.63255	4.78958	2.34194	2.27984	2.2631	A
ENSG00000114023	FAM162A	1.6238	1.68042	1.90599	1.30079	1.47792	1.24765	1.04142	1.02896	1.22975	0.74537	0.723503	0.672656	A
ENSG00000101384	JAG1	0.367698	0.417443	0.368953	0.170916	0.173754	0.177292	0.382644	0.415136	0.446373	0.154648	0.143351	0.17668	A
ENSG00000185813	PCYT2	3.11242	3.20515	3.35232	1.96898	2.28312	1.96296	2.09213	2.16434	1.69249	1.33604	1.41861	1.22263	A
ENSG00000110921	MVK	0.492381	0.424394	0.490758	0.350546	0.452014	0.33913	0.297358	0.291637	0.195165	0.189039	0.185528	0.205467	A
ENSG00000179115	FARSA	20.5875	21.146	22.6419	14.5993	16.731	14.7744	13.5235	13.4207	14.2648	9.3832	8.89858	8.26507	A
ENSG00000253626	EIF5AL1	3.36061	2.92705	3.79253	3.27258	3.53598	2.88414	2.2201	2.15693	2.68319	1.54165	1.43482	1.19213	A
ENSG00000197498	RPF2	2.28953	2.29921	2.3872	2.05918	2.12976	2.08502	1.35687	1.39063	1.71958	1.00462	0.999458	0.881503	A
ENSG00000130821	SLC6A8	2.09389	2.02903	2.0486	1.0362	1.1017	0.972866	0.836988	0.780692	0.860518	0.895377	0.923854	0.734123	A
ENSG00000169738	DCXR	20.2793	21.4004	23.178	13.6583	17.5905	13.8502	15.5281	15.1066	14.244	9.78126	9.41137	7.70229	A
ENSG00000116161	CACYBP	22.7915	22.5441	24.1145	21.4174	22.4095	21.4356	13.5883	13.7081	17.8191	10.0864	10.0338	8.70727	A
ENSG00000146281	PM20D2	6.42117	6.26976	5.62838	5.40506	4.88398	5.27884	4.9592	4.90855	5.4135	2.37706	2.63934	2.59721	A
ENSG00000205213	LGR4	1.52454	1.42441	1.39342	1.05369	0.943694	1.10921	1.14685	1.11842	1.63777	0.61502	0.607286	0.592544	A
ENSG00000044574	HSPA5	181.452	185.001	195.157	151.456	159.915	155.552	87.8949	91.3066	122.889	79.9704	80.0237	74.896	A
ENSG00000147804	SLC39A4	2.93979	2.97278	3.17536	2.44062	3.01318	2.53495	1.94326	1.97767	2.73073	1.15349	1.39703	1.25196	A
ENSG00000138796	HADH	1.03493	0.954347	1.11006	0.794237	0.906981	0.810323	0.729862	0.735233	0.758929	0.46089	0.443203	0.393291	A
ENSG00000128973	CLN6	1.14384	1.14712	1.1734	0.93751	1.06851	0.84948	0.866393	0.882738	0.873997	0.472949	0.49115	0.486156	A
ENSG00000109534	GAR1	5.50124	5.63727	6.16443	4.60165	5.05269	4.54536	3.36842	3.77424	4.5364	2.52638	2.49159	2.24598	A
ENSG00000137124	ALDH1B1	12.3799	12.7351	12.173	9.84818	10.6666	10.1751	8.24494	8.67359	10.391	5.04858	5.9655	4.66778	A
ENSG00000196305	IARS	3.24064	3.30988	3.08974	2.75797	2.73384	2.73323	2.20459	2.19964	2.44681	1.23073	1.47303	1.35309	A
ENSG00000213160	KLHL23	0.501381	0.47425	0.471972	0.439412	0.376581	0.460716	0.485365	0.47767	0.436533	0.197435	0.220538	0.191791	A
ENSG00000120694	HSPH1	19.559	19.1297	18.6982	19.848	18.2597	19.1469	10.6297	10.3398	14.3598	8.09048	8.26449	7.82145	A
ENSG00000105197	TIMM50	16.3279	16.9752	18.4908	15.0191	16.3274	15.0961	10.8815	10.9095	12.793	7.65911	7.24065	6.94002	A
ENSG00000070081	NUCB2	1.48711	1.49796	1.67472	1.11578	1.02719	1.16689	1.306	1.30104	1.18707	0.692918	0.681673	0.593639	A
ENSG00000051128	HOMER3	3.92125	3.62986	4.2448	2.77528	3.18974	2.94619	3.43447	3.55094	3.87953	1.81162	1.59887	1.57871	A
ENSG00000137309	HMGA1	97.9885	100.199	106.814	76.3909	90.7866	79.2675	66.7117	67.9142	78.2323	45.5965	43.8655	39.5557	A
ENSG00000261236	BOP1	3.44856	3.52671	3.82013	2.90753	3.29454	2.78705	2.32653	2.29004	2.72148	1.55556	1.51033	1.50396	A
ENSG00000117519	CNN3	1.16144	1.14309	1.11142	1.00242	1.00918	0.957562	0.776763	0.751221	0.836294	0.487369	0.483719	0.477951	A
ENSG00000196975	ANXA4	1.93485	1.79779	1.86408	1.37315	1.29152	1.38636	1.08751	1.02056	1.32193	0.862609	0.756132	0.756505	A
ENSG00000184937	WT1	0.888413	0.907976	0.940558	0.70005	0.693294	0.714552	0.691133	0.738488	0.790097	0.36886	0.400951	0.392333	A
ENSG00000204922	UQCC3	1.78729	1.92873	1.86881	1.65339	1.6286	1.45987	1.23266	1.14795	1.43936	0.903527	0.712891	0.757667	A
ENSG00000166598	HSP90B1	53.0715	52.9357	54.4554	47.2707	46.4712	46.372	31.4234	33.4963	39.3773	22.351	24.0695	21.8588	A
ENSG00000101057	MYBL2	9.35984	9.35433	10.3212	8.09244	9.34452	8.2915	6.87637	7.14994	6.60647	4.13257	4.37982	3.84365	A
ENSG00000108561	C1QBP	21.0822	21.6713	24.6488	19.9338	21.4862	20.3291	13.4631	13.2561	17.6839	10.6558	9.48386	8.55237	A
ENSG00000100591	AHSA1	22.1829	22.3469	24.6574	21.131	23.1791	21.944	12.7597	12.1788	17.537	10.4745	10.0281	8.97836	A
ENSG00000183207	RUVBL2	12.7891	12.8982	14.5772	10.5379	12.2224	10.8638	8.15169	9.01598	9.94266	6.00997	5.83326	5.36393	A
ENSG00000131668	BARX1	10.944	10.064	11.7225	7.49557	8.34413	7.6981	6.06388	5.52419	8.10617	5.54772	4.32974	4.11226	A
ENSG00000114767	RRP9	8.09251	9.00848	9.35389	7.21848	8.18318	6.56061	5.41086	5.40545	6.75564	3.94949	3.82728	3.55027	A
ENSG00000070371	CLTCL1	0.64601	0.701257	0.710353	0.473117	0.495841	0.509744	0.719498	0.710338	0.725379	0.2717	0.284818	0.324499	A
ENSG00000139800	ZIC5	0.947382	0.923079	0.845384	0.925698	0.643132	0.807875	0.806655	0.83359	0.862924	0.381003	0.383138	0.400469	A
ENSG00000187840	EIF4EBP1	1.76799	1.78881	2.00383	1.61341	1.84085	1.61252	1.06152	1.11128	1.21419	0.85439	0.826836	0.70598	A
ENSG00000102743	SLC25A15	1.2401	1.22845	1.01457	1.13304	1.16922	1.03773	0.888627	0.988211	1.10662	0.438514	0.527697	0.535242	A
ENSG00000173457	PPP1R14B	37.9376	38.9318	43.5193	34.5421	39.6028	35.0904	23.1326	25.1415	32.2642	19.3382	17.1225	15.4813	A
ENSG00000114446	IFT57	0.834119	0.82296	0.964632	0.59403	0.562065	0.62846	0.599698	0.579401	0.562744	0.389812	0.370857	0.370615	A
ENSG00000156345	CDK20	2.28658	2.43217	2.21859	1.53608	1.69335	1.50534	1.81275	1.66294	1.77009	0.966771	0.901693	1.12529	A
ENSG00000105220	GPI	17.4499	16.8173	18.3265	14.9436	15.882	14.6839	10.7705	10.8027	12.1098	7.4284	7.85424	7.44795	A
ENSG00000101361	NOP56	61.6736	65.7903	72.6371	54.5703	62.1658	57.2758	43.3219	44.791	50.2562	29.2068	28.6602	28.7185	A
ENSG00000154359	LONRF1	1.02551	0.974067	0.949215	0.799709	0.726056	0.737127	0.594055	0.69075	0.598285	0.40728	0.455475	0.413439	A
ENSG00000128059	PPAT	1.636	1.78062	1.58225	1.49801	1.40793	1.45545	1.18963	1.21379	1.31244	0.700518	0.767966	0.701849	A
ENSG00000121057	AKAP1	5.27331	5.33321	5.40068	4.3899	4.80063	4.51904	3.93762	4.0281	4.36858	2.36597	2.31648	2.27625	A
ENSG00000064545	TMEM161A	1.38465	1.45001	1.54488	1.14505	1.29672	1.06718	0.978299	0.935535	1.16622	0.62873	0.642486	0.63275	A
ENSG00000168439	STIP1	18.9862	18.9573	20.0735	18.0311	18.7244	18.4711	11.0168	11.4204	14.5103	8.6103	8.49698	8.1192	A
ENSG00000133119	RFC3	0.656878	0.655342	0.646685	0.685333	0.687528	0.659682	0.501637	0.476339	0.487774	0.273962	0.308879	0.26938	A
ENSG00000114480	GBE1	0.765365	0.725232	0.745936	0.536893	0.485679	0.508899	0.523739	0.535499	0.551744	0.33276	0.327312	0.314357	A
ENSG00000156398	SFXN2	0.537228	0.550022	0.507819	0.436009	0.519279	0.432183	0.41049	0.442819	0.402637	0.188345	0.262196	0.245168	A
ENSG00000164687	FABP5	10.412	9.87903	11.5515	10.5853	10.043	9.89765	6.23355	6.44922	7.78627	5.11968	4.60727	4.17	A
ENSG00000090273	NUDC	4.64388	4.56556	5.21589	4.16464	4.39299	4.25411	2.80186	2.89666	3.60876	2.2362	2.13394	1.92808	A
ENSG00000105677	TMEM147	37.2606	37.5185	40.9058	30.9939	35.2792	28.6796	24.0588	23.0678	30.2696	17.0664	16.5638	16.8952	A
ENSG00000136997	MYC	70.6679	71.2613	73.3292	54.0366	57.5442	53.8497	54.1371	55.9351	69.0459	31.5139	31.6382	30.8671	A
ENSG00000059573	ALDH18A1	2.85874	2.91825	2.96438	2.55638	2.71028	2.76622	1.94642	2.08159	2.36917	1.22661	1.33361	1.26214	A
ENSG00000185818	NAT8L	6.01201	6.28837	6.34617	4.97608	6.25524	5.42171	4.8899	5.17621	5.75703	2.7495	2.72573	2.68758	A
ENSG00000111669	TPI1	219.311	219.914	248.582	196.497	217.62	190.649	138.864	133.34	155.826	104.385	102.958	93.8522	A
ENSG00000073060	SCARB1	1.44735	1.38741	1.49828	1.15726	1.29664	1.21173	0.83878	0.906162	1.01126	0.60389	0.652089	0.643299	A
ENSG00000239306	RBM14	12.5794	12.7291	12.7254	11.054	12.7617	10.8683	8.72033	9.0978	8.78016	5.22213	5.71575	5.74028	A
ENSG00000153885	KCTD15	4.0117	3.90799	3.79236	3.14947	3.34417	3.18381	3.13946	3.3933	4.35671	1.69704	1.74453	1.69449	A
ENSG00000132603	NIP7	21.8246	22.6413	23.1666	20.0456	20.8554	18.9652	14.6608	14.5696	18.356	10.1535	10.2572	9.27056	A
ENSG00000275464	CH507-9B2.5	0.607992	0.612433	0.597304	0.496264	0.532014	0.562239	0.453591	0.438476	0.463446	0.272125	0.255041	0.27106	A
ENSG00000112787	FBRSL1	0.924475	0.878183	0.949223	0.682123	0.79209	0.715805	0.56702	0.591124	0.668478	0.384527	0.399251	0.424893	A
ENSG00000133169	BEX1	48.8068	47.9998	57.6436	30.7221	33.58	31.8602	45.2523	46.9939	55.7453	24.0769	22.9269	20.9047	A
ENSG00000102539	MLNR	1.86356	1.49389	1.51598	1.32003	1.09053	1.16452	1.80339	2.09507	2.28595	0.773848	0.80083	0.569131	A
ENSG00000240771	ARHGEF25	0.454926	0.495101	0.513396	0.239198	0.316857	0.320047	0.322982	0.323589	0.390438	0.253489	0.174094	0.21634	A
ENSG00000132423	COQ3	0.440101	0.412176	0.453369	0.392222	0.406682	0.401973	0.323723	0.25667	0.27946	0.205391	0.198876	0.171177	A
ENSG00000144120	TMEM177	2.29952	2.53102	2.52001	1.96035	2.31466	1.87329	1.80702	1.91524	1.97441	1.18275	1.08217	0.976052	A
ENSG00000125384	PTGER2	0.731598	0.664459	0.760755	0.398843	0.295008	0.393036	0.541669	0.593549	0.561796	0.371277	0.253094	0.327037	A
ENSG00000138442	WDR12	1.05691	1.02626	1.02545	0.876627	0.830863	0.858132	0.728115	0.757638	0.853792	0.458163	0.479982	0.436635	A
ENSG00000166197	NOLC1	52.1436	51.5242	50.6379	47.8401	47.1158	48.4156	32.6491	34.7425	38.007	21.6448	24.2166	22.389	A
ENSG00000164211	STARD4	1.78622	1.63668	1.46872	1.32204	1.11886	1.21245	1.34378	1.35646	0.943864	0.712888	0.694524	0.759286	A
ENSG00000267060	PTGES3L	0.429403	0.469801	0.544255	0.337729	0.354174	0.319798	0.409729	0.439291	0.505329	0.191801	0.246489	0.201516	A
ENSG00000092621	PHGDH	2.51198	2.50414	2.60837	2.23123	2.58714	2.32026	1.34762	1.40991	1.27129	1.1573	1.13193	1.09044	A
ENSG00000167085	PHB	17.8388	18.1186	20.4728	17.9969	20.3176	18.001	10.8237	10.6993	13.7796	8.982	8.47669	7.559	A
ENSG00000099800	TIMM13	41.0669	39.176	47.1051	38.6967	43.9638	38.9256	23.5361	23.4142	32.8271	21.012	17.5752	17.9226	A
ENSG00000167123	CERCAM	1.13076	1.11616	1.19921	0.662785	0.776088	0.682234	0.779307	0.786365	0.752003	0.564783	0.509258	0.4561	A
ENSG00000172115	CYCS	52.6904	52.4707	56.5224	48.5065	49.0607	46.8852	34.844	34.4468	43.9489	24.4567	24.7405	22.6434	A
ENSG00000155189	AGPAT5	3.07584	2.86244	2.75776	2.88371	2.61939	2.73102	2.11514	2.17605	2.65533	1.2978	1.31354	1.25357	A
ENSG00000077152	UBE2T	2.70603	2.76781	3.25697	3.0515	3.20256	2.76128	2.29226	2.14414	2.4935	1.37967	1.30938	1.19528	A
ENSG00000151012	SLC7A11	1.09331	0.930487	0.874481	0.381126	0.271548	0.43314	1.1247	1.09912	1.19871	0.412185	0.416313	0.461638	A
ENSG00000180198	RCC1	5.43376	5.23299	5.85586	4.6448	5.21453	4.5829	3.81441	3.53444	4.00404	2.55552	2.40744	2.39459	A
ENSG00000100138	SNU13	13.1452	12.9061	14.4516	11.6748	13.1303	11.999	8.49194	8.42918	11.1817	6.09121	6.10515	5.83991	A
ENSG00000196365	LONP1	10.0098	9.96112	11.0408	9.16556	10.0379	9.35013	6.43626	6.77734	7.67471	4.68034	4.52092	4.61357	A
ENSG00000139343	SNRPF	2.60218	2.54923	3.08126	2.53952	2.6174	2.58132	1.812	1.93588	2.23997	1.33602	1.26275	1.0705	A
ENSG00000175792	RUVBL1	2.47486	2.60906	2.78947	2.4451	2.73246	2.47408	1.65686	1.83624	2.25845	1.19304	1.23516	1.08258	A
ENSG00000278540	ACACA	0.688058	0.754293	0.659029	0.606407	0.567544	0.651867	0.509128	0.522594	0.488941	0.27904	0.327766	0.330762	A
ENSG00000206053	HN1L	5.85771	5.81459	6.04301	4.92576	5.48086	4.70453	4.02552	4.24618	4.09847	2.56712	2.74799	2.60683	A
ENSG00000138073	PREB	27.2704	28.1716	31.3061	20.749	23.6694	20.7671	18.0842	16.9258	18.7045	13.3903	12.7724	12.6342	A
ENSG00000104341	LAPTM4B	2.10724	2.14085	2.23309	2.06701	2.11126	2.03743	1.44887	1.38914	1.66363	0.957286	1.01207	0.930185	A
ENSG00000130810	PPAN	1.23305	1.34853	1.23586	1.09409	0.997296	0.976372	0.661695	0.804979	0.895881	0.550324	0.563248	0.595685	A
ENSG00000178921	PFAS	5.12629	5.48113	5.03318	4.40017	4.86791	4.44976	4.07034	4.12224	4.5499	2.06104	2.39472	2.55093	A
ENSG00000124207	CSE1L	5.41442	5.32489	5.26479	5.01862	4.80486	4.81952	3.75888	3.73652	3.82532	2.35794	2.48989	2.32202	A
ENSG00000105202	FBL	37.8996	39.0151	44.4725	32.8375	38.3211	34.1311	24.2563	24.2938	30.9214	19.429	18.5952	16.5292	A
ENSG00000063241	ISOC2	17.3736	16.6035	19.6883	14.5629	18.8934	15.5196	10.8062	11.3757	13.2514	8.47987	8.40962	7.23061	A
ENSG00000093009	CDC45	1.90601	1.88395	2.04946	1.71254	1.95445	1.83664	1.67699	1.65448	1.6377	0.846526	0.929379	0.848771	A
ENSG00000128951	DUT	9.94168	9.33009	11.7161	8.75951	9.38822	8.11386	8.46657	8.0871	8.43096	4.57948	4.84527	4.51043	A
ENSG00000121691	CAT	10.0145	10.0727	10.5474	7.55215	7.38701	7.21836	7.24926	6.79382	7.89105	4.82125	4.64577	4.31745	A
ENSG00000164032	H2AFZ	83.0371	78.7431	98.1872	77.4999	84.7072	74.8081	64.7887	61.2547	68.3677	38.9163	41.2551	36.9748	A
ENSG00000110987	BCL7A	0.752821	0.717306	0.740741	0.512903	0.571436	0.527527	0.675565	0.694997	0.618753	0.303034	0.374271	0.319091	A
ENSG00000096063	SRPK1	2.40656	2.2088	2.14159	2.0284	1.74515	1.97364	1.78478	1.7353	1.89924	0.97717	1.04642	1.02358	A
ENSG00000110063	DCPS	0.948386	0.937871	1.03828	0.698414	0.841141	0.71065	0.734471	0.779733	0.751002	0.457044	0.459927	0.403614	A
ENSG00000130826	DKC1	17.9732	18.0485	19.049	16.3083	16.4685	16.4544	12.3081	12.4602	14.1905	8.44156	8.49047	7.95796	A
ENSG00000189007	ADAT2	0.721556	0.785041	0.626069	0.511678	0.494575	0.501136	0.675924	0.719895	0.561328	0.279636	0.32215	0.362199	A
ENSG00000110108	TMEM109	10.2884	9.99172	11.046	8.65642	10.024	8.45054	5.71827	5.81193	5.96269	4.82503	4.92716	4.41949	A
ENSG00000071564	TCF3	4.87302	4.79102	5.10872	4.19935	4.76312	4.14188	3.05265	3.09072	3.65821	2.27201	2.18751	2.22394	A
ENSG00000167815	PRDX2	9.363	9.10258	11.3295	8.84179	9.55866	9.49347	7.03273	7.03551	7.4584	4.99023	4.23932	4.25842	A
ENSG00000204856	FAM216A	0.745954	0.790141	0.83621	0.841503	0.839515	0.708025	0.534902	0.603643	0.815556	0.333988	0.370923	0.369049	A
ENSG00000140854	KATNB1	1.69843	1.73584	1.86551	1.36429	1.57375	1.4599	1.25908	1.36551	1.32209	0.833568	0.771024	0.795356	A
ENSG00000145912	NHP2	16.2706	15.5414	18.7784	15.8331	17.2978	15.2973	10.8367	11.7889	15.2792	8.01454	7.32614	7.57927	A
ENSG00000118894	EEF2KMT	1.27579	1.29573	1.29279	0.956252	1.16163	0.97616	0.997969	0.881754	1.17357	0.613692	0.592988	0.545296	A
ENSG00000125869	LAMP5	0.923341	0.871578	1.0121	0.757606	0.884947	0.803012	0.512004	0.541487	0.582743	0.477136	0.414112	0.381643	A
ENSG00000100413	POLR3H	3.07728	3.18404	3.47937	2.53013	2.87831	2.65498	2.1635	2.17739	2.53205	1.49788	1.47704	1.44311	A
ENSG00000178035	IMPDH2	56.3092	55.2966	61.7867	46.8165	49.2356	46.7406	36.898	36.1776	44.6916	27.297	25.9088	25.5382	A
ENSG00000079459	FDFT1	3.34766	3.2764	3.41653	2.41512	2.47834	2.31111	2.58248	2.54339	1.90912	1.61767	1.50509	1.43877	A
ENSG00000080824	HSP90AA1	48.7337	47.0737	50.4256	49.1045	47.0585	47.3269	31.5369	30.9182	41.8849	22.7232	22.8674	20.8827	A
ENSG00000113013	HSPA9	42.9886	43.3014	46.6174	41.419	40.4232	41.6523	27.0669	27.5117	32.2676	20.7841	20.2266	19.4245	A
ENSG00000160124	CCDC58	2.47851	2.58373	2.83631	2.19485	2.4353	2.15128	1.59207	1.56348	2.06586	1.26115	1.26149	1.07061	A
ENSG00000135698	MPHOSPH6	1.04964	1.10892	1.22717	0.954041	0.95083	0.923422	0.779119	0.842381	0.913143	0.532681	0.519867	0.488066	A
ENSG00000174371	EXO1	1.59079	1.6245	1.56894	1.55327	1.43322	1.47079	1.45	1.47933	1.31227	0.687425	0.772621	0.719943	A
ENSG00000184992	BRI3BP	4.3769	4.34019	4.43906	4.68603	4.32189	4.53057	3.57022	3.68168	3.70818	2.05336	2.00144	1.94268	A
ENSG00000149428	HYOU1	33.5162	33.8218	34.4141	28.6018	30.5637	28.1992	19.8508	20.28	24.8533	15.3863	16.4621	14.8375	A
ENSG00000150456	EEF1AKMT1	0.441099	0.426751	0.48797	0.348916	0.345164	0.323291	0.315199	0.351271	0.359483	0.199906	0.230893	0.191429	A
ENSG00000197345	MRPL21	3.2795	3.25084	3.76502	3.13532	3.42948	3.07423	1.96023	2.12383	2.72945	1.68823	1.59911	1.44204	A
ENSG00000126003	PLAGL2	12.7429	12.4077	12.2009	8.96754	8.51724	9.3579	8.94477	8.3304	8.76912	5.53113	6.01107	5.6173	A
ENSG00000143179	UCK2	1.71925	1.73885	1.80046	1.67973	1.72104	1.62109	1.24479	1.23317	1.44715	0.767592	0.843801	0.805951	A
ENSG00000070404	FSTL3	0.580055	0.614861	0.611446	0.407477	0.4907	0.504152	0.437463	0.423173	0.421017	0.280499	0.259544	0.292349	A
ENSG00000116120	FARSB	1.80522	1.99094	1.96175	1.71907	1.78501	1.67138	1.35845	1.37618	1.50197	0.842161	0.922893	0.89153	A
ENSG00000140403	DNAJA4	1.58299	1.78041	1.50733	1.33818	1.48673	1.41701	1.16605	1.22387	1.61103	0.738924	0.741092	0.771106	A
ENSG00000100075	SLC25A1	23.9516	23.8825	27.2252	18.951	23.2424	19.4941	17.8827	17.4264	16.5771	11.9117	11.7567	11.0438	A
ENSG00000166166	TRMT61A	4.72551	4.89255	5.18818	3.7323	4.55027	3.70217	2.7573	2.95875	3.34659	2.27366	2.38321	2.19466	A
ENSG00000164466	SFXN1	2.49661	2.52918	2.50667	2.46953	2.30149	2.24838	1.70354	1.65335	1.78596	1.13804	1.18511	1.16302	A
ENSG00000035141	FAM136A	12.0384	12.5055	12.931	10.3589	10.7681	10.4766	7.91813	7.83153	8.6449	6.2711	5.52568	5.57028	A
ENSG00000062282	DGAT2	0.635739	0.630059	0.699786	0.418238	0.520254	0.489663	0.414989	0.414525	0.482113	0.309915	0.312527	0.288907	A
ENSG00000175756	AURKAIP1	45.4239	43.2904	52.1695	36.6946	44.6985	36.8509	28.7841	28.0401	36.3799	23.5668	20.8778	20.9064	A
ENSG00000165802	NSMF	3.77681	3.84096	3.90951	3.04938	3.52755	3.02885	2.94058	2.85861	3.14153	1.84805	1.87598	1.62407	A
ENSG00000119929	CUTC	0.420535	0.43915	0.494839	0.439925	0.449593	0.4484	0.293811	0.292681	0.334633	0.214291	0.200891	0.213607	A
ENSG00000112110	MRPL18	13.7651	13.3585	16.1874	12.8143	12.9767	12.8213	7.96893	8.45818	10.2583	7.25056	6.66662	6.21137	A
ENSG00000112208	BAG2	2.27697	2.29093	2.35733	2.07062	2.00019	2.07163	1.69112	1.66166	1.72951	1.04717	1.2039	0.968186	A
ENSG00000163938	GNL3	22.6887	22.6685	24.4002	23.5149	23.5683	24.6186	14.129	14.1355	17.4851	11.0081	11.0796	10.3444	A
ENSG00000198131	ZNF544	0.684687	0.754534	0.770387	0.636523	0.647091	0.594583	0.522272	0.549704	0.684279	0.32502	0.33211	0.371052	A
ENSG00000120438	TCP1	63.4413	62.7078	68.6622	60.6055	58.3289	62.634	41.0959	42.3323	50.7696	31.223	30.1742	29.4104	A
ENSG00000137692	DCUN1D5	1.99499	2.09402	2.15103	1.84455	1.93946	1.72182	1.30629	1.32415	1.58904	1.03207	0.963972	0.913501	A
ENSG00000171793	CTPS1	11.2082	11.285	11.9951	10.0309	10.7367	9.91975	8.81827	9.27256	9.11583	5.11222	5.61986	5.35351	A
ENSG00000111424	VDR	0.567254	0.54523	0.54533	0.373098	0.380874	0.364221	0.401441	0.375731	0.407552	0.233977	0.287476	0.251948	A
ENSG00000160767	FAM189B	7.14489	6.994	7.9226	5.15528	5.91631	5.32669	3.94803	3.96614	4.72693	3.8483	3.12245	3.33365	A
ENSG00000198754	OXCT2	2.13927	2.63805	2.52507	1.95046	2.41566	2.16222	3.39019	3.17999	2.58837	0.923486	1.01748	1.47149	A
ENSG00000132361	CLUH	9.80495	10.0583	10.5825	8.51949	9.40044	9.03829	6.5299	6.68446	7.66001	4.7318	4.54531	4.95203	A
ENSG00000160284	SPATC1L	0.627915	0.589957	0.788156	0.558533	0.623134	0.552184	0.336623	0.331029	0.399789	0.3568	0.293845	0.28723	A
ENSG00000108829	LRRC59	13.5262	13.5375	14.0516	11.245	11.7806	11.6301	8.44137	8.6664	9.25732	6.55844	6.52626	6.14043	A
ENSG00000065268	WDR18	4.52957	4.43385	4.89147	3.83608	4.74582	3.84709	2.7839	2.72744	3.64062	2.1677	2.17278	2.13999	A
ENSG00000181163	NPM1	69.3648	70.9037	77.6514	65.0325	65.531	65.9329	44.7913	46.5605	62.277	35.6857	34.5655	31.6794	A
ENSG00000005100	DHX33	2.16708	2.24096	1.92164	1.9061	1.73734	1.90423	1.43387	1.52671	1.59398	0.907508	0.965013	1.08889	A
ENSG00000147155	EBP	4.6279	4.53455	5.37073	4.2673	4.8713	3.89527	3.05587	2.99473	2.88038	2.36373	2.2333	2.21177	A
ENSG00000123131	PRDX4	1.5928	1.59865	1.89606	1.53293	1.61132	1.32853	1.20641	1.25954	1.31655	0.878404	0.787156	0.720744	A
ENSG00000111716	LDHB	6.33495	6.33047	7.23723	6.74352	6.69537	6.43267	4.30671	4.24512	5.72387	3.21077	3.1778	2.94801	A
ENSG00000117308	GALE	1.90266	2.19049	2.29517	2.19141	2.37978	2.28162	1.49488	1.25126	1.88837	1.082	1.06449	0.853837	A
ENSG00000172403	SYNPO2	0.389591	0.37211	0.300159	0.205863	0.16504	0.198634	0.469897	0.518368	0.51298	0.148244	0.17617	0.1744	A
ENSG00000257017	HP	1.52698	1.35356	1.85284	2.13673	2.34387	2.24133	0.547249	0.702231	1.05778	0.788171	0.728478	0.708194	A
ENSG00000181026	AEN	6.17748	6.31406	6.89109	5.24453	5.87198	5.35072	4.57511	4.82628	5.08757	3.07613	3.16338	2.87128	A
ENSG00000007866	TEAD3	1.29677	1.33422	1.33987	0.590704	0.661599	0.63841	1.23388	1.26036	1.3084	0.681507	0.597553	0.587719	A
ENSG00000184967	NOC4L	4.72365	4.87906	4.98467	4.04065	4.8746	4.18973	2.90892	2.94534	3.33699	2.36477	2.26699	2.22774	A
ENSG00000135446	CDK4	12.6009	12.8317	14.4661	12.2293	13.992	11.604	9.3099	8.47593	11.9352	6.71503	6.3935	5.65613	A
ENSG00000006625	GGCT	2.19258	2.38677	2.49216	2.37306	2.45324	2.14004	1.87968	1.61284	1.97698	1.16919	1.14905	1.0084	A
ENSG00000112972	HMGCS1	2.62327	2.50274	2.41068	2.03858	1.68897	1.8826	2.1502	2.18151	1.48936	1.17671	1.19935	1.17048	A
ENSG00000160193	WDR4	0.822339	0.80497	0.749978	0.727958	0.742416	0.702673	0.545039	0.562438	0.620247	0.367883	0.355681	0.395611	A
ENSG00000102096	PIM2	1.71314	1.51985	1.61672	1.09023	1.28008	1.08802	1.18055	1.12999	1.2403	0.835096	0.740114	0.709657	A
ENSG00000176749	CDK5R1	2.24096	2.07016	1.84278	1.44216	1.41418	1.4212	1.66269	1.62693	1.94978	0.974705	0.918589	1.00847	A
ENSG00000141076	UTP4	1.03543	1.08443	1.07682	0.932124	1.0611	0.923957	0.71783	0.724782	0.786464	0.489807	0.544796	0.473129	A
ENSG00000176490	DIRAS1	3.12026	3.08468	3.65998	2.83978	2.96686	2.87619	2.09086	2.10355	2.8097	1.74889	1.43055	1.47658	A
ENSG00000115053	NCL	122.957	123.393	131.547	114.816	111.855	117.916	81.7421	83.4438	92.3967	60.1858	61.0685	57.1069	A
ENSG00000074800	ENO1	109.906	108.537	122.328	105.946	116.904	105.843	72.6152	69.8201	86.6845	55.1291	53.6848	52.1197	A
ENSG00000080608	PUM3	1.44444	1.43999	1.51756	1.36809	1.36074	1.35462	1.00087	1.03472	1.20743	0.696854	0.700329	0.682617	A
ENSG00000212747	FAM127C	9.46828	9.49436	9.45015	8.5609	7.93255	7.72905	6.51262	5.83399	7.6051	4.56892	4.61683	4.24067	A
ENSG00000071539	TRIP13	2.35129	2.45693	2.44364	2.29889	2.48243	2.20809	1.92396	1.97717	1.79866	1.09455	1.22185	1.11381	A
ENSG00000213585	VDAC1	13.2512	12.8615	13.6142	11.9217	11.968	12.3326	8.76075	9.15524	10.799	6.38206	6.55919	5.85075	A
ENSG00000073536	NLE1	3.62072	3.59271	3.6545	3.15324	3.36534	3.0097	2.39688	2.42967	2.83658	1.71946	1.77608	1.64601	A
ENSG00000185551	NR2F2	0.430919	0.427744	0.445484	0.481043	0.471222	0.509156	0.293838	0.288047	0.292524	0.242929	0.212422	0.162087	A
ENSG00000143977	SNRPG	6.70011	6.89713	7.44435	5.42013	6.70387	5.422	4.89709	4.3275	5.25066	3.56182	3.50533	2.89756	A
ENSG00000160818	GPATCH4	23.1805	22.7235	27.1039	22.6481	22.784	23.3023	15.1842	14.6873	17.2154	12.1813	11.9039	10.5905	A
ENSG00000116898	MRPS15	7.89948	7.54596	8.73098	6.30913	7.08626	6.29668	5.24528	5.47595	5.71282	4.27085	3.72129	3.49602	A
ENSG00000132507	EIF5A	68.2428	71.1331	80.0274	63.1195	76.2987	60.3741	48.0804	46.1414	56.307	35.281	37.25	31.7397	A
ENSG00000147383	NSDHL	0.749506	0.729559	0.810877	0.607303	0.633287	0.543804	0.489141	0.527719	0.520233	0.390597	0.371874	0.326048	A
ENSG00000104611	SH2D4A	0.470373	0.480023	0.472762	0.42591	0.412809	0.392512	0.343455	0.378961	0.390993	0.208489	0.245866	0.222883	A
ENSG00000134202	GSTM3	6.2718	6.09093	7.10874	5.10909	5.60747	4.95278	4.56923	4.64507	4.20742	3.51363	2.98832	2.77252	A
ENSG00000180773	SLC36A4	0.549806	0.490376	0.562876	0.412851	0.374338	0.457165	0.368906	0.377525	0.431101	0.256779	0.238192	0.269477	A
ENSG00000075336	TIMM21	2.71593	2.92525	3.08511	2.72211	2.69644	2.69736	2.01003	2.07456	2.19934	1.42379	1.40978	1.3302	A
ENSG00000172336	POP7	33.7175	32.633	37.4081	32.9287	36.8147	35.9638	22.1855	22.9594	26.9672	18.4986	15.3395	15.724	A
ENSG00000076248	UNG	8.18725	8.20514	8.60469	7.37753	7.91196	7.30579	7.22826	7.22444	6.98088	4.0159	4.13694	3.78963	A
ENSG00000160949	TONSL	4.08873	4.36018	4.53026	3.51274	4.30072	3.8392	3.39971	3.37077	3.43845	1.91871	2.01766	2.27146	A
ENSG00000145604	SKP2	2.7131	2.55315	2.46005	2.30079	2.18647	2.3275	2.04055	2.01937	1.89263	1.16743	1.31181	1.21686	A
ENSG00000228594	FNDC10	11.8601	10.8917	12.1762	7.9298	9.93404	9.03487	9.50098	9.6131	12.5432	5.54094	6.00719	5.17073	A
ENSG00000128626	MRPS12	37.3585	39.2981	42.8545	34.4477	42.4194	34.5727	23.2672	23.0281	30.1595	20.3746	19.0484	17.7976	A
ENSG00000133265	HSPBP1	5.59934	5.65984	6.34749	4.73792	5.90424	4.6343	3.5723	3.71224	4.31902	2.89977	2.8343	2.69749	A
ENSG00000114686	MRPL3	5.91189	6.00219	6.24806	5.25748	5.50153	5.29319	4.09946	4.20241	5.25357	3.00952	3.05232	2.63689	A
ENSG00000163655	GMPS	3.67281	3.69647	3.66069	3.53223	3.37004	3.49979	2.77445	2.78507	2.97165	1.71847	1.85815	1.70801	A
ENSG00000133612	AGAP3	0.845073	0.852138	0.916747	0.708499	0.77294	0.785019	0.630755	0.623146	0.679042	0.424865	0.411579	0.416025	A
ENSG00000104691	UBXN8	0.396337	0.477964	0.44485	0.333206	0.404971	0.368671	0.371449	0.323925	0.410633	0.217789	0.223016	0.191819	A
ENSG00000167721	TSR1	7.7054	7.52351	7.43663	6.43372	6.39061	6.46668	5.18649	5.46097	5.90283	3.53404	3.7936	3.55045	A
ENSG00000074071	MRPS34	109.234	104.624	127.381	97.4335	112.555	106.616	71.894	71.8028	87.7575	59.514	49.8969	54.3961	A
ENSG00000096384	HSP90AB1	361.765	371.095	387.415	341.783	348.903	345.149	234.854	239.021	286.111	180.809	184.19	173.103	A
ENSG00000156017	CARNMT1	0.781371	0.759713	0.760333	0.708558	0.657021	0.683956	0.622354	0.573915	0.683304	0.349672	0.381122	0.37578	A
ENSG00000005381	MPO	20.0106	18.0113	22.6972	36.4584	36.6532	41.0332	14.0507	13.3039	12.7998	9.90218	9.55214	9.75706	A
ENSG00000102172	SMS	1.29836	1.34367	1.50305	1.19743	1.16208	1.16602	0.956993	1.04674	1.10792	0.651277	0.685376	0.657783	A
ENSG00000001497	LAS1L	3.462	3.79311	3.90923	3.02159	3.47548	3.14032	2.67291	2.77569	2.97429	1.77662	1.85901	1.73977	A
ENSG00000089486	CDIP1	0.670201	0.687883	0.731972	0.52452	0.576286	0.533612	0.508864	0.499389	0.586444	0.319865	0.33906	0.347581	A
ENSG00000247077	PGAM5	7.58669	7.65607	8.09744	7.37497	7.93459	6.90755	5.1476	5.18962	5.52123	3.75465	3.90872	3.57723	A
ENSG00000144647	POMGNT2	0.743157	0.815418	0.769759	0.549018	0.645822	0.53969	0.595609	0.561071	0.56809	0.367538	0.379458	0.376887	A
ENSG00000188976	NOC2L	12.2531	12.3454	13.0876	10.4352	11.4008	9.99621	8.10239	8.52888	9.35719	6.06603	6.08389	6.04548	A
ENSG00000176595	KBTBD11	3.49737	3.39697	3.12705	2.99024	2.72889	2.85619	3.56214	3.80001	3.96973	1.4304	1.7238	1.69077	A
ENSG00000065183	WDR3	8.31048	7.90777	7.85875	7.6417	7.48837	7.73904	5.33548	5.54001	6.30729	3.84575	3.99121	3.80972	A
ENSG00000142168	SOD1	19.4056	19.468	22.2198	16.8944	17.419	17.2688	13.2492	14.4085	17.0914	10.7558	10.0056	8.81148	A
ENSG00000105245	NUMBL	0.645574	0.658837	0.61572	0.538268	0.64264	0.519218	0.386649	0.392724	0.448729	0.327755	0.281128	0.321559	A
ENSG00000020181	ADGRA2	0.862951	0.883658	0.846131	1.14857	1.10445	1.14479	0.365361	0.334055	0.612472	0.420806	0.416338	0.420213	A
ENSG00000203760	CENPW	2.91783	2.81299	3.4182	2.61871	2.91354	2.78765	2.34148	2.17459	2.18702	1.55025	1.54608	1.34183	A
ENSG00000106153	CHCHD2	38.729	39.5155	44.8328	38.2759	44.9202	35.9182	26.679	25.2672	31.4461	20.855	21.1081	17.7453	A
ENSG00000172889	EGFL7	1.89994	1.80168	2.08474	1.49145	1.83139	1.39425	1.33584	1.44147	1.41555	1.01746	0.94781	0.842324	A
ENSG00000171202	TMEM126A	1.71523	1.79485	2.0248	1.40374	1.63152	1.46222	1.29443	1.22285	1.24847	0.898946	0.959391	0.827275	A
ENSG00000074696	HACD3	3.42629	3.40579	3.5138	3.11332	3.1919	3.09013	2.87215	2.93064	3.0224	1.63393	1.78159	1.60481	A
ENSG00000068831	RASGRP2	7.6014	7.54121	8.07235	5.70337	6.58301	5.98432	8.17501	7.78606	7.98855	3.79368	3.61855	3.85989	A
ENSG00000160214	RRP1	3.70193	3.95781	4.28283	3.30271	3.65068	3.16128	2.64281	2.89693	2.94905	1.89839	1.94258	1.9612	A
ENSG00000123975	CKS2	7.55071	8.50478	8.41496	6.15293	6.98719	6.33823	5.22325	5.47646	4.72121	4.3333	4.07251	3.48832	A
ENSG00000132541	RIDA	0.760857	0.721461	0.819016	0.717184	0.780104	0.797297	0.505753	0.506492	0.552011	0.354016	0.408532	0.356259	A
ENSG00000171314	PGAM1	36.0463	36.3423	39.0407	39.799	42.8863	37.7097	22.1271	22.7158	29.3629	18.225	19.2454	16.7045	A
ENSG00000250479	CHCHD10	13.176	13.409	14.8328	12.7138	15.3426	12.5249	8.03712	8.31185	11.9879	7.42312	6.18572	6.55818	A
ENSG00000113460	BRIX1	7.77286	7.9293	8.42827	7.73712	7.71751	7.62062	5.52545	5.61147	6.72842	4.15164	3.86353	3.73543	A
ENSG00000197728	RPS26	81.0601	82.9157	94.5915	69.8196	84.6069	77.6455	51.7142	54.3672	64.1678	47.2914	42.6656	35.9571	A
ENSG00000082516	GEMIN5	2.18767	2.22445	2.14426	1.77858	1.7119	1.909	1.4033	1.55867	1.6445	1.03198	1.09228	1.07039	A
ENSG00000242114	MTFP1	1.26684	1.45063	1.25255	1.27359	1.43673	1.40522	0.893389	0.89497	1.01036	0.743225	0.636301	0.55538	A
ENSG00000138821	SLC39A8	0.678518	0.639683	0.666912	0.543224	0.524847	0.546773	0.465982	0.461224	0.445838	0.350188	0.313723	0.304263	A
ENSG00000136718	IMP4	22.6087	23.477	24.838	20.4493	21.0322	20.6292	15.306	16.3524	17.3227	11.9659	11.3429	11.2949	A
ENSG00000167508	MVD	1.58436	1.47107	1.7354	1.02906	1.32216	0.977529	1.02401	1.05541	0.726895	0.872433	0.74184	0.726851	A
ENSG00000130332	LSM7	9.82408	9.42855	11.8331	8.40054	9.76728	9.29745	7.47917	7.27758	8.17887	5.82317	4.78875	4.5948	A
ENSG00000135624	CCT7	23.4404	23.864	26.1438	21.3023	23.26	21.3214	15.4385	15.5136	18.9003	12.8069	12.2302	10.9119	A
ENSG00000169255	B3GALNT1	0.403895	0.406911	0.41318	0.43766	0.442396	0.449716	0.352064	0.392056	0.43669	0.155181	0.213038	0.231412	A
ENSG00000007376	RPUSD1	19.2622	19.6195	21.2337	14.5708	18.5733	16.2021	11.726	12.1466	13.6104	10.5728	9.31807	9.5622	A
ENSG00000184675	AMER1	0.865686	0.861012	0.691006	0.655529	0.62477	0.606644	0.536752	0.605856	0.695008	0.370472	0.423942	0.390772	A
ENSG00000176619	LMNB2	13.0131	12.77	13.6172	12.0067	12.6661	12.2925	9.3752	9.40215	9.60973	6.36204	6.61417	6.35559	A
ENSG00000130309	COLGALT1	13.4266	13.2294	13.4673	11.2024	12.4117	10.963	10.6563	10.9353	11.8155	6.33263	6.82284	6.53481	A
ENSG00000171574	ZNF584	1.0552	1.13555	1.05948	0.839891	0.909665	0.871093	0.738014	0.718315	0.814696	0.556602	0.557877	0.481099	A
ENSG00000114737	CISH	3.69539	3.57015	3.78404	2.60719	2.95823	2.86867	3.24473	3.01817	3.00227	1.94772	1.79295	1.68904	A
ENSG00000106348	IMPDH1	6.19324	5.89723	6.80498	5.18997	5.65019	5.35508	3.6976	3.78937	5.04468	3.19944	3.06147	3.02639	A
ENSG00000132768	DPH2	19.0016	19.7005	20.6312	15.9471	18.5181	16.412	13.0265	13.3296	14.5951	10.3909	9.76205	9.01654	A
ENSG00000112759	SLC29A1	9.48677	10.3563	10.6224	9.1293	10.7996	9.17869	6.8227	6.5302	7.52715	4.8207	5.39318	4.77868	A
ENSG00000101546	RBFA	1.01968	0.974369	1.14653	0.798443	0.895195	0.861499	0.863788	0.83726	0.832216	0.545328	0.513489	0.487664	A
ENSG00000122859	NEUROG3	0.656362	0.595419	0.729774	0.995877	0.945843	0.75995	0.413196	0.38255	0.42939	0.256108	0.311809	0.409002	A
ENSG00000128617	OPN1SW	0.496743	0.446854	0.562291	0.561563	0.581158	0.628633	0.39662	0.223299	0.229157	0.239189	0.242676	0.261357	A
ENSG00000180834	MAP6D1	0.531114	0.600158	0.575655	0.351555	0.335456	0.420008	0.400366	0.457948	0.431187	0.276868	0.283451	0.28329	A
ENSG00000037897	METTL1	5.76051	6.10966	6.67257	5.41201	5.73172	5.11606	4.36143	4.75235	5.29889	3.26997	3.19369	2.70104	A
ENSG00000154096	THY1	1.04523	1.11126	1.14557	1.12275	1.38644	1.20064	0.720689	0.763232	0.86973	0.603633	0.602096	0.427297	A
ENSG00000160752	FDPS	7.49992	7.55242	8.23457	6.28719	6.23666	5.79134	6.12571	6.02171	5.35593	3.89217	3.79754	3.8296	A
ENSG00000122140	MRPS2	6.1352	6.51194	7.03762	5.65529	6.65717	5.66457	4.34446	4.58787	5.28062	3.47309	3.07355	3.19698	A
ENSG00000105258	POLR2I	1.29966	1.44129	1.70027	1.09667	1.10125	1.24681	0.799539	0.828266	0.904659	0.591764	0.841434	0.770033	A
ENSG00000137288	UQCC2	1.7924	1.73855	2.03018	1.42826	1.67637	1.47387	1.42633	1.40995	1.5741	0.907507	0.885575	0.966532	A
ENSG00000100714	MTHFD1	2.51131	2.50374	2.52866	2.36859	2.46481	2.33024	1.94395	1.96055	1.93833	1.21248	1.31612	1.21734	A
ENSG00000124787	RPP40	1.62204	1.42216	1.56359	1.48625	1.33993	1.36247	1.00831	1.14655	1.25604	0.776622	0.827261	0.686052	A
ENSG00000165283	STOML2	27.9022	28.7163	30.4574	24.2566	29.429	24.1946	18.5042	18.0042	22.1945	14.9388	15.2767	13.1137	A
ENSG00000132382	MYBBP1A	9.19929	9.65749	9.76575	7.50059	8.53307	7.70758	6.69436	6.98886	7.09825	4.50222	4.55184	5.19734	A
ENSG00000278619	MRM1	1.72975	1.63404	1.62228	1.17387	1.36321	1.05804	1.24766	1.24275	1.53287	0.751507	0.917708	0.815857	A
ENSG00000267041	ZNF850	0.585443	0.536034	0.458449	0.556886	0.49551	0.498088	0.451536	0.486693	0.566099	0.216094	0.288854	0.283232	A
ENSG00000105281	SLC1A5	22.0834	22.3927	23.6776	17.6073	19.8663	17.5765	16.5442	16.6401	16.954	11.4632	11.6317	10.9131	A
ENSG00000118513	MYB	10.4009	10.057	10.6104	8.50105	7.47595	8.87328	9.18109	9.23838	9.91571	5.21177	5.10802	5.20027	A
ENSG00000189306	RRP7A	9.75582	10.2523	10.6512	8.68226	9.93718	8.4814	6.72955	6.83016	8.63095	5.20574	5.17547	4.93789	A
ENSG00000183684	ALYREF	74.4331	75.5804	87.7762	74.5434	82.1645	75.152	52.7541	54.3363	63.1697	41.9844	40.1635	36.7172	A
ENSG00000127564	PKMYT1	4.14096	4.06343	4.42294	3.47485	4.44672	3.46197	3.77031	4.00354	3.18716	2.06682	2.17291	2.0726	A
ENSG00000121236	TRIM6	0.221479	0.276157	0.263626	0.398676	0.400637	0.335588	0.233029	0.213413	0.209437	0.536579	0.501885	0.484294	B
ENSG00000119242	CCDC92	0.263971	0.246804	0.300493	0.289705	0.300921	0.329827	0.417266	0.384141	0.347244	0.582167	0.536922	0.505801	B
ENSG00000132376	INPP5K	0.529776	0.568228	0.633641	0.650002	0.77854	0.697136	0.958929	0.891475	0.708735	1.25875	1.17265	1.03895	B
ENSG00000175309	PHYKPL	0.561316	0.60022	0.534633	0.517255	0.538363	0.582563	0.908561	0.900218	0.70683	1.12235	0.969105	1.30941	B
ENSG00000175938	ORAI3	0.348966	0.301286	0.357324	0.317118	0.394144	0.321204	0.545249	0.625696	0.464371	0.785871	0.662666	0.578585	B
ENSG00000196141	SPATS2L	0.257653	0.264186	0.264277	0.328819	0.327279	0.330454	0.246681	0.242477	0.249024	0.539652	0.55555	0.486911	B
ENSG00000137275	RIPK1	0.748007	0.659265	0.693569	0.847792	0.713231	0.856143	0.902371	0.958009	0.744076	1.43522	1.41405	1.38722	B
ENSG00000171847	FAM90A1	0.372965	0.340112	0.252009	0.31419	0.42826	0.331491	0.361586	0.361548	0.237842	0.6827	0.690132	0.573823	B
ENSG00000076641	PAG1	0.67841	0.623997	0.501645	1.00661	0.8285	1.0043	0.833479	0.833434	0.909501	1.11023	1.30434	1.22954	B
ENSG00000135148	TRAFD1	1.07205	0.946624	1.0192	1.0363	1.07937	1.07488	1.12633	1.17969	1.03689	2.08181	2.08662	1.97081	B
ENSG00000121281	ADCY7	0.923303	0.875681	0.741922	1.30865	1.2727	1.24545	0.914829	0.88141	1.02231	1.58366	1.76452	1.79132	B
ENSG00000170909	OSCAR	0.99961	1.0821	1.07553	0.977815	1.14233	1.06737	1.45905	1.48387	1.48809	2.09682	2.10761	2.18254	B
ENSG00000088854	C20orf194	0.234837	0.235543	0.216114	0.275069	0.24978	0.285731	0.350567	0.358946	0.377939	0.431708	0.459089	0.498879	B
ENSG00000170190	SLC16A5	0.185399	0.22396	0.216547	0.218313	0.295433	0.286754	0.291651	0.29258	0.314475	0.373652	0.448284	0.446231	B
ENSG00000064547	LPAR2	2.71043	3.01355	3.37609	2.8774	3.31601	3.21689	4.72507	4.35159	3.62806	6.36036	5.14309	6.9458	B
ENSG00000174233	ADCY6	0.398489	0.335669	0.407368	0.377726	0.354281	0.38668	0.574498	0.52773	0.580692	0.804139	0.715152	0.798665	B
ENSG00000159128	IFNGR2	0.85674	0.846096	0.873006	1.27331	1.40476	1.28756	0.994788	0.998155	1.27886	1.82318	1.78155	1.62796	B
ENSG00000130779	CLIP1	0.346699	0.317288	0.300481	0.493314	0.425165	0.51406	0.434688	0.434721	0.407198	0.638783	0.63727	0.683404	B
ENSG00000140406	MESDC1	8.59525	8.45441	7.78735	14.5465	15.8176	14.4128	9.53533	9.44188	8.88367	17.5949	16.4959	16.3978	B
ENSG00000158473	CD1D	9.35004	9.0761	10.0076	13.4424	15.1179	13.8232	11.4341	10.9029	12.3299	19.8527	19.8088	18.181	B
ENSG00000164733	CTSB	12.828	12.0903	13.0689	23.4624	25.635	23.5851	11.6837	11.2527	12.9056	26.9931	26.3927	23.9222	B
ENSG00000115738	ID2	4.15995	4.08959	4.27557	4.60481	5.16981	4.76033	5.0012	4.56662	4.61204	9.12792	8.02401	8.3448	B
ENSG00000005249	PRKAR2B	0.565602	0.481626	0.476322	1.08346	0.893738	1.05665	0.544065	0.506927	0.579552	1.05863	1.04059	1.00312	B
ENSG00000042493	CAPG	9.0121	9.02764	10.3176	12.9197	14.7418	13.3329	12.0229	11.5687	11.7881	21.3029	18.8399	17.6204	B
ENSG00000165168	CYBB	4.60851	4.60618	4.32337	9.85066	8.64685	9.4374	5.11827	5.46315	7.42537	8.56337	9.79833	9.21852	B
ENSG00000166927	MS4A7	1.21782	1.21361	1.18606	1.90938	1.9299	1.8827	2.01878	2.04489	2.42044	2.38231	2.53039	2.45706	B
ENSG00000102409	BEX4	0.841596	0.957989	0.926279	0.91368	0.925538	1.02475	1.3132	1.54558	1.59373	2.03117	1.70943	1.81639	B
ENSG00000180340	FZD2	4.09549	3.66172	3.68737	8.43167	9.18956	9.66397	3.43357	3.39135	4.19226	7.45768	7.9628	8.01033	B
ENSG00000086065	CHMP5	2.96818	3.00034	3.09749	3.26931	3.30886	3.04797	3.93435	3.63492	3.50264	6.40306	6.50875	5.65959	B
ENSG00000112799	LY86	0.340036	0.369461	0.38088	0.832176	0.882113	0.769995	0.254426	0.269297	0.4198	0.827807	0.728071	0.678067	B
ENSG00000114127	XRN1	0.445538	0.417446	0.332312	0.446444	0.323758	0.455096	0.644436	0.650329	0.519226	0.700291	0.876602	0.873767	B
ENSG00000100599	RIN3	0.323257	0.319051	0.306784	0.562352	0.607894	0.56523	0.310295	0.334082	0.388781	0.650321	0.674043	0.622094	B
ENSG00000164327	RICTOR	0.425718	0.358448	0.30609	0.445715	0.297038	0.462339	0.585466	0.585449	0.48456	0.675825	0.749609	0.811259	B
ENSG00000011028	MRC2	5.57805	5.23788	5.66648	5.59848	6.03764	6.01641	8.666	8.40222	7.05035	11.8052	10.8536	11.2495	B
ENSG00000013441	CLK1	2.95997	3.14402	3.07113	3.17534	2.93491	3.17033	5.27478	5.04318	4.10509	6.30379	5.67187	6.92501	B
ENSG00000141504	SAT2	1.18877	1.17674	1.14648	1.28652	1.4941	1.66992	0.732028	0.843181	0.805466	2.90434	2.10565	2.24109	B
ENSG00000181481	RNF135	0.499741	0.526381	0.547351	0.741401	0.820682	0.828775	0.615954	0.6193	0.578009	1.19299	1.05484	1.00283	B
ENSG00000188315	C3orf62	2.14707	2.1933	2.44356	2.93351	2.99994	2.9836	3.26835	3.10651	3.5138	4.89146	4.60813	4.52607	B
ENSG00000063438	AHRR	0.608011	0.578342	0.577317	0.550976	0.553971	0.571313	0.88359	0.834929	0.863166	1.18296	1.18755	1.27677	B
ENSG00000028277	POU2F2	1.01878	1.01206	1.03194	1.37654	1.36967	1.30233	1.24461	1.12832	1.20473	2.15252	2.15409	2.0334	B
ENSG00000167600	CYP2S1	2.19986	2.25909	2.3301	3.26502	3.71097	3.28338	2.65837	2.47137	2.81366	4.6869	5.05997	4.31964	B
ENSG00000126458	RRAS	0.411997	0.380417	0.400818	0.401014	0.554645	0.333914	0.389044	0.366192	0.346536	0.847637	0.841606	0.783702	B
ENSG00000220008	LINGO3	5.83629	5.16179	4.54148	5.11665	5.49416	5.94238	9.59728	9.36481	8.61895	10.3905	10.349	11.4719	B
ENSG00000102921	N4BP1	0.547005	0.501864	0.484442	0.584282	0.570944	0.622566	0.566522	0.535042	0.53558	1.06635	1.05593	1.05966	B
ENSG00000113580	NR3C1	1.01237	0.8971	0.833898	1.27926	1.06344	1.29225	1.22185	1.18346	1.26711	1.87541	1.94295	1.89478	B
ENSG00000103313	MEFV	2.03533	2.01554	2.03349	3.18115	3.03436	3.19928	2.20483	2.1077	2.85956	4.19728	4.24989	4.26467	B
ENSG00000122585	NPY	0.629365	0.663639	0.78836	0.954786	1.13033	1.11199	0.831199	0.93749	0.625845	1.54171	1.54698	1.27469	B
ENSG00000087074	PPP1R15A	9.12376	9.77894	9.70128	9.06738	10.3163	9.71111	14.6572	14.3598	14.5598	21.9714	19.2758	18.803	B
ENSG00000197249	SERPINA1	0.442629	0.326589	0.417273	0.50242	0.552781	0.443824	0.532629	0.576956	0.675501	0.823194	0.900338	0.768238	B
ENSG00000118503	TNFAIP3	1.72171	1.71924	1.61452	2.03632	2.07898	2.23478	2.03799	1.90654	1.94233	3.52443	3.36721	3.73997	B
ENSG00000165169	DYNLT3	0.692361	0.629426	0.715718	1.04848	0.877745	0.937887	0.835508	0.826212	0.805029	1.52008	1.34244	1.442	B
ENSG00000139178	C1RL	0.834428	0.872206	0.826856	0.81188	0.707237	0.737615	1.67285	1.77718	1.2724	1.78964	1.81587	1.74901	B
ENSG00000156030	ELMSAN1	1.04266	0.97483	0.843466	1.16186	1.08439	1.16986	1.4613	1.52507	1.3381	1.92271	2.06014	2.07734	B
ENSG00000179348	GATA2	0.547538	0.452516	0.474058	0.759718	0.808443	0.756298	0.899845	0.942598	0.964119	0.988293	1.03836	1.09698	B
ENSG00000104998	IL27RA	1.04134	1.09745	1.01097	1.18552	1.46679	1.19537	1.14844	1.12992	1.41922	2.39312	2.28137	2.01793	B
ENSG00000110446	SLC15A3	1.70471	1.69924	1.92381	2.90174	3.63277	3.09967	1.37173	1.32618	1.75424	3.83242	3.79289	3.70012	B
ENSG00000145476	CYP4V2	0.201918	0.224069	0.214028	0.267948	0.257027	0.26692	0.361208	0.392343	0.344722	0.461217	0.438071	0.46272	B
ENSG00000173267	SNCG	0.51832	0.656374	0.732685	0.742131	0.834374	0.74947	0.739026	0.857029	0.868654	1.46048	1.21427	1.38605	B
ENSG00000187650	VMAC	0.302475	0.300586	0.248511	0.246287	0.262277	0.273435	0.548666	0.511249	0.383616	0.568454	0.59301	0.652822	B
ENSG00000136205	TNS3	0.310876	0.314576	0.306292	0.502805	0.461168	0.530728	0.309203	0.303667	0.358853	0.631188	0.664308	0.690087	B
ENSG00000198719	DLL1	1.07812	0.955098	1.0768	1.31108	1.36987	1.30349	1.17333	1.15312	1.28571	2.2829	2.05402	2.31633	B
ENSG00000133639	BTG1	3.3078	3.06119	3.62687	7.08433	6.67484	6.6919	4.21721	3.70279	5.10761	7.85239	7.19892	6.39834	B
ENSG00000135604	STX11	0.20828	0.192226	0.196865	0.250191	0.261486	0.297948	0.229939	0.248452	0.221467	0.460745	0.422369	0.39882	B
ENSG00000100596	SPTLC2	0.708089	0.64931	0.582457	0.808729	0.728161	0.817935	1.00205	0.977043	1.02909	1.31981	1.4577	1.38765	B
ENSG00000119408	NEK6	1.50259	1.48606	1.17685	2.24046	2.04363	2.28338	2.02519	2.06817	2.18188	2.52381	3.30534	3.11958	B
ENSG00000155252	PI4K2A	0.364885	0.33916	0.342102	0.706293	0.81114	0.714135	0.320603	0.298473	0.322591	0.782824	0.743729	0.720994	B
ENSG00000117616	RSRP1	0.257648	0.30831	0.283556	0.22808	0.266161	0.241942	0.533689	0.51748	0.40512	0.610827	0.538354	0.677082	B
ENSG00000124151	NCOA3	0.514019	0.468356	0.414708	0.675984	0.547468	0.712474	0.697778	0.700674	0.72787	0.952893	1.00497	1.05804	B
ENSG00000163694	RBM47	0.480303	0.454583	0.44445	1.15636	1.03573	1.21487	0.391212	0.3981	0.496595	1.01426	0.994283	0.973233	B
ENSG00000204592	HLA-E	39.4554	38.4464	41.3205	44.5118	50.3757	44.5585	50.5196	50.6475	58.7894	90.5781	86.4403	80.8061	B
ENSG00000187244	BCAM	2.16963	2.16836	2.37661	2.36807	2.79559	2.53342	3.01605	3.02098	2.66611	5.16322	4.78088	4.59935	B
ENSG00000140931	CMTM3	6.12335	6.07699	6.78801	9.82623	11.2286	9.04031	7.8064	7.90798	9.67695	13.7011	14.3428	13.098	B
ENSG00000166886	NAB2	6.81871	6.27709	6.45742	6.43066	7.61535	6.22633	12.4667	12.4117	11.4874	14.9116	14.1067	13.3838	B
ENSG00000164111	ANXA5	7.2772	7.24748	7.5881	11.0424	11.0482	10.9275	8.90451	8.755	8.30221	17.2459	16.1149	14.6038	B
ENSG00000103855	CD276	1.77282	1.79221	1.78885	1.66609	1.90947	1.71278	2.65946	2.54207	2.1915	4.23453	3.82369	3.5677	B
ENSG00000159314	ARHGAP27	1.32212	1.26888	1.23365	1.94728	2.20464	1.93887	1.57927	1.5276	1.41526	2.76437	2.73057	2.81292	B
ENSG00000159399	HK2	2.35478	2.42711	2.28547	4.34	3.96813	4.45045	1.90874	1.90119	2.27275	4.99031	5.13198	5.2301	B
ENSG00000234127	TRIM26	0.851086	0.810948	0.810259	1.44413	1.47611	1.42278	0.686166	0.706036	0.626418	1.81169	1.79885	1.76091	B
ENSG00000137462	TLR2	18.3772	17.5628	19.2852	23.4609	20.9134	24.4175	29.0237	28.5701	36.8956	39.2527	40.5068	40.3832	B
ENSG00000110092	CCND1	0.435059	0.447922	0.325497	0.369839	0.369583	0.362386	0.565437	0.616457	0.828443	0.825407	0.966643	0.837482	B
ENSG00000105419	MEIS3	0.206289	0.261755	0.204002	0.204808	0.198799	0.220343	0.258836	0.239039	0.293957	0.590681	0.447293	0.424766	B
ENSG00000180828	BHLHE22	4.43723	4.19913	4.23183	6.2314	5.33839	5.82618	4.13169	4.41861	4.5013	9.87701	8.47476	9.68116	B
ENSG00000167528	ZNF641	2.30558	2.24677	2.05205	3.01455	2.8481	3.10972	3.26531	3.21983	3.29146	4.38808	4.95069	5.06147	B
ENSG00000153214	TMEM87B	1.01048	0.968314	0.829014	1.06794	0.970639	0.986099	1.41395	1.45685	1.55736	2.03417	2.10303	2.01116	B
ENSG00000176390	CRLF3	0.251875	0.23724	0.24161	0.340845	0.318546	0.33889	0.377442	0.36825	0.296949	0.553829	0.545367	0.501874	B
ENSG00000250510	GPR162	0.645577	0.622103	0.660498	0.845168	1.0513	0.754308	0.789078	0.678481	0.852405	1.43888	1.31508	1.47205	B
ENSG00000253958	CLDN23	1.47937	1.90361	1.65913	1.88231	1.85681	2.1751	2.03862	1.83457	1.51081	3.8707	3.98754	3.21169	B
ENSG00000165943	MOAP1	4.27517	4.44837	4.79377	7.08792	6.91903	7.1253	6.45873	6.21217	6.62924	10.0428	10.2558	9.46737	B
ENSG00000242732	RGAG4	0.989851	1.04627	0.950449	1.1239	0.984524	0.998479	1.07038	1.04567	0.940275	2.29855	2.13911	2.13903	B
ENSG00000171049	FPR2	1.1707	1.2186	1.24761	2.19894	2.1665	2.13044	1.64242	1.85924	1.78485	2.65098	2.75644	2.60522	B
ENSG00000123689	G0S2	7.77459	6.29008	8.0949	10.0104	10.5292	10.3935	5.14733	6.08369	6.89362	17.9207	16.3637	14.5492	B
ENSG00000145819	ARHGAP26	0.252327	0.237216	0.222156	0.367005	0.336204	0.369885	0.303431	0.305148	0.361583	0.468519	0.555413	0.544494	B
ENSG00000079950	STX7	0.456354	0.451155	0.426319	0.661404	0.607828	0.677817	0.594718	0.619872	0.564835	0.960744	0.988133	0.991244	B
ENSG00000136816	TOR1B	2.68158	2.88228	2.98127	3.03483	3.40201	2.98003	3.10269	2.80287	2.69003	6.43949	6.28133	6.12109	B
ENSG00000002726	AOC1	1.84045	1.78961	1.85331	2.77087	2.9757	2.75911	1.61341	1.58655	2.0224	4.23112	4.0339	3.83642	B
ENSG00000129465	RIPK3	0.849196	0.96069	0.977897	1.19419	1.27696	1.12224	1.3095	1.46462	1.00203	1.9878	1.94985	2.21697	B
ENSG00000125826	RBCK1	2.1727	2.2536	2.36714	2.16652	2.40902	2.08721	2.94973	2.7844	2.74155	5.01127	4.87138	5.12375	B
ENSG00000146425	DYNLT1	1.88608	2.07335	2.23801	2.9495	3.44772	3.05208	2.20393	2.23936	2.37099	4.80925	4.5806	4.30605	B
ENSG00000007237	GAS7	1.14974	1.15455	0.98723	1.87434	1.80551	1.88758	1.47888	1.50222	1.97474	2.25493	2.609	2.41894	B
ENSG00000103966	EHD4	0.537455	0.504965	0.516509	0.572764	0.580051	0.587637	0.404791	0.412672	0.469923	1.16193	1.17073	1.12406	B
ENSG00000149131	SERPING1	0.453268	0.401479	0.449073	0.392882	0.39966	0.429091	0.319982	0.340874	0.321098	1.00444	1.0215	0.871703	B
ENSG00000131389	SLC6A6	1.09568	1.09062	1.07664	1.31207	1.17093	1.47258	1.38074	1.31423	1.02689	2.42789	2.33455	2.50433	B
ENSG00000105835	NAMPT	1.45499	1.47385	1.38644	1.63114	1.55979	1.67465	1.60403	1.61394	2.127	3.38677	3.23262	2.99179	B
ENSG00000105339	DENND3	1.29241	1.3186	1.2881	1.49403	1.64159	1.51041	2.35179	2.42354	2.19393	2.6535	2.90265	3.1554	B
ENSG00000166224	SGPL1	0.431606	0.435162	0.361277	0.712645	0.696395	0.697276	0.509352	0.50487	0.520376	0.853318	0.976523	0.915614	B
ENSG00000089041	P2RX7	0.21793	0.236211	0.211315	0.430028	0.39875	0.411472	0.157606	0.16122	0.236829	0.456814	0.526209	0.509473	B
ENSG00000049239	H6PD	2.14343	2.18773	1.88773	2.56192	2.50933	2.60443	3.48005	3.49468	3.61773	4.33136	4.86767	4.75768	B
ENSG00000134352	IL6ST	0.497845	0.448602	0.367513	0.688371	0.539176	0.680373	0.545681	0.52358	0.52288	0.928422	1.04337	0.981338	B
ENSG00000128923	FAM63B	0.592516	0.498174	0.380609	0.608422	0.411434	0.568054	0.903961	0.846158	0.847221	1.04895	1.13394	1.12562	B
ENSG00000111145	ELK3	0.434041	0.406934	0.380057	0.612084	0.592218	0.618159	0.483351	0.500802	0.678589	0.932457	0.930591	0.884545	B
ENSG00000108798	ABI3	0.313923	0.330239	0.350377	0.556881	0.752434	0.599743	0.280294	0.294777	0.363594	0.745224	0.78857	0.706877	B
ENSG00000204475	NCR3	0.699088	0.696878	0.81093	0.99798	1.01259	0.989636	1.33161	1.21764	0.962756	1.78033	1.8166	1.39468	B
ENSG00000184898	RBM43	0.883201	0.975556	0.853117	0.704157	0.652114	0.808885	1.15207	1.19044	1.20702	1.96122	2.14168	2.03221	B
ENSG00000106565	TMEM176B	0.453452	0.33823	0.426908	0.867863	1.08872	0.903234	0.280859	0.260353	0.450308	1.09672	0.836119	0.829634	B
ENSG00000185338	SOCS1	0.491235	0.516924	0.649406	0.913528	0.777933	0.754017	0.279008	0.431753	0.514796	1.3745	1.29938	1.08394	B
ENSG00000163602	RYBP	0.788643	0.699076	0.687382	1.25201	1.04301	1.20526	0.794687	0.813289	0.80772	1.58623	1.72891	1.61899	B
ENSG00000159753	CARMIL2	0.292233	0.222762	0.206675	0.373074	0.427496	0.35705	0.338335	0.316865	0.283933	0.530335	0.546927	0.56113	B
ENSG00000168961	LGALS9	5.42675	5.31094	5.9777	5.30674	6.29796	5.48036	5.76712	5.80769	5.18163	13.269	12.8567	11.8234	B
ENSG00000164054	SHISA5	4.05677	4.18853	4.36041	4.69964	5.78003	4.75657	4.44315	4.31676	4.04532	9.85593	9.98999	8.80256	B
ENSG00000196878	LAMB3	0.332107	0.359968	0.374641	0.425897	0.475413	0.445866	0.382937	0.407672	0.442503	0.799694	0.851163	0.773786	B
ENSG00000161011	SQSTM1	1.72401	1.57428	1.88223	1.83983	1.98677	1.91795	2.52122	2.4925	2.34819	4.18455	3.83618	3.7705	B
ENSG00000121064	SCPEP1	3.42888	3.23189	3.48097	6.94494	6.83388	6.8042	3.61344	3.1785	2.9592	8.46517	7.58028	7.04088	B
ENSG00000030582	GRN	53.3498	51.7883	57.2601	73.5574	86.6883	74.4147	70.6028	67.727	71.8888	129.882	127.046	112.803	B
ENSG00000146278	PNRC1	9.53007	9.14717	10.4553	11.3721	10.8546	12.1395	11.4705	11.3023	11.9391	25.3346	20.571	20.6555	B
ENSG00000130304	SLC27A1	0.186512	0.225179	0.190938	0.347622	0.430741	0.356961	0.230784	0.284509	0.278021	0.444163	0.447951	0.490487	B
ENSG00000153113	CAST	0.259187	0.247513	0.237117	0.37844	0.352302	0.380734	0.280819	0.28035	0.267109	0.548201	0.592478	0.56672	B
ENSG00000113441	LNPEP	1.7237	1.598	1.19151	1.87136	1.36115	1.92031	2.53281	2.48539	1.9901	3.08432	3.57026	3.72547	B
ENSG00000140455	USP3	0.434955	0.409025	0.414559	0.71385	0.613669	0.721312	0.545547	0.533717	0.589768	0.970903	0.950725	0.974592	B
ENSG00000125510	OPRL1	0.347567	0.342564	0.380427	0.404538	0.489034	0.351414	0.632453	0.698334	0.686485	0.816733	0.871599	0.782677	B
ENSG00000179163	FUCA1	0.515249	0.381071	0.530371	0.909149	0.792966	0.860338	0.513442	0.472257	0.511625	1.1636	1.10512	1.02726	B
ENSG00000112561	TFEB	0.315542	0.314017	0.345234	0.49679	0.556103	0.478066	0.313944	0.314025	0.415846	0.75899	0.783644	0.709355	B
ENSG00000139636	LMBR1L	0.627069	0.596013	0.532903	0.595254	0.678922	0.468666	0.815948	0.790805	0.649943	1.33263	1.29026	1.43785	B
ENSG00000108669	CYTH1	0.376969	0.372344	0.394512	0.457137	0.445395	0.465806	0.543766	0.530694	0.376653	0.893563	0.856093	0.898178	B
ENSG00000160219	GAB3	0.208348	0.193606	0.169052	0.268181	0.246715	0.264748	0.23263	0.246739	0.235281	0.409381	0.478389	0.434995	B
ENSG00000170915	PAQR8	0.384462	0.352738	0.362068	0.592141	0.606494	0.581032	0.486846	0.475606	0.507739	0.843615	0.881039	0.823634	B
ENSG00000124357	NAGK	0.99251	0.955824	1.09098	1.2004	1.3743	1.23131	1.16221	1.30773	1.09636	2.33435	2.31413	2.39856	B
ENSG00000257093	KIAA1147	0.201161	0.179623	0.168962	0.335922	0.261755	0.30936	0.258535	0.28096	0.219189	0.403599	0.415347	0.457865	B
ENSG00000214655	ZSWIM8	1.46256	1.34585	1.33672	1.36243	1.27019	1.46705	2.23161	2.04852	1.34267	3.16392	2.91373	3.56761	B
ENSG00000007384	RHBDF1	0.411739	0.388639	0.411799	0.378225	0.50731	0.497403	0.609	0.512281	0.628563	1.03339	0.840353	0.951818	B
ENSG00000146535	GNA12	0.27941	0.285924	0.294662	0.485612	0.460424	0.475636	0.261167	0.259467	0.307193	0.710696	0.684971	0.609136	B
ENSG00000185361	TNFAIP8L1	0.953916	0.845211	0.970373	1.21047	1.19005	1.07147	1.37962	1.30933	1.15035	2.26881	2.13741	2.06254	B
ENSG00000152926	ZNF117	1.25587	1.2757	1.11543	1.51542	1.13831	1.44538	2.15028	2.24935	1.44597	2.67837	2.65468	3.18618	B
ENSG00000196998	WDR45	0.251299	0.251554	0.262204	0.267123	0.320272	0.274877	0.398988	0.419788	0.39995	0.626945	0.573774	0.588591	B
ENSG00000072864	NDE1	0.921402	0.864125	0.861163	1.27341	1.29721	1.22301	1.33345	1.32962	1.40922	2.03516	2.13588	2.03057	B
ENSG00000162909	CAPN2	1.19311	1.14036	1.17783	1.86045	1.88932	1.88953	1.04089	1.01742	1.43519	2.80901	2.76706	2.65419	B
ENSG00000196405	EVL	0.263821	0.270631	0.272053	0.296614	0.331202	0.273233	0.322648	0.341004	0.351037	0.64515	0.617164	0.628165	B
ENSG00000173221	GLRX	0.206774	0.19656	0.219623	0.317075	0.315147	0.310852	0.28867	0.241767	0.172738	0.500988	0.514322	0.445615	B
ENSG00000169413	RNASE6	2.23985	2.31258	2.79756	4.86339	6.03633	5.17123	2.77102	2.22574	4.11375	6.00084	6.37499	4.86931	B
ENSG00000198910	L1CAM	0.165214	0.183387	0.185623	0.291316	0.278166	0.298758	0.151996	0.111823	0.13803	0.444438	0.398149	0.412306	B
ENSG00000237441	RGL2	2.7462	2.64	2.80009	3.60482	4.02015	3.19721	4.85121	4.54178	4.01308	6.70703	5.87547	6.65087	B
ENSG00000139182	CLSTN3	0.804925	0.759627	0.761307	0.898922	0.936354	0.909474	1.0353	1.00878	0.734723	1.9345	1.79946	1.73301	B
ENSG00000101017	CD40	0.505474	0.500359	0.511747	0.419646	0.466551	0.499353	0.47605	0.526348	0.410444	1.22876	1.24076	1.10173	B
ENSG00000125744	RTN2	0.349577	0.367412	0.353432	0.297598	0.302994	0.386519	0.561877	0.628416	0.476396	0.83502	0.887015	0.805848	B
ENSG00000167105	TMEM92	0.207605	0.178801	0.29286	0.315984	0.342468	0.305384	0.263201	0.201767	0.153169	0.491193	0.591089	0.523252	B
ENSG00000168310	IRF2	0.343284	0.348184	0.366692	0.43766	0.450379	0.456049	0.431651	0.437714	0.429465	0.825631	0.852567	0.825601	B
ENSG00000261371	PECAM1	1.99112	1.94854	1.97209	3.97809	3.81524	4.08484	1.90888	1.82265	2.64128	4.66683	4.82864	4.50642	B
ENSG00000168071	CCDC88B	2.46795	2.37933	2.56753	3.8603	4.42012	3.89446	3.41032	3.29283	2.88663	5.98112	5.51588	6.09715	B
ENSG00000104972	LILRB1	2.37472	2.28586	2.31723	4.11214	4.16684	4.05863	2.11679	2.07345	3.12291	5.71349	5.67669	5.17507	B
ENSG00000115844	DLX2	0.251861	0.246101	0.203022	0.242551	0.288061	0.367262	0.37806	0.408672	0.436867	0.497448	0.582927	0.58449	B
ENSG00000185404	SP140L	0.383637	0.380565	0.398861	0.493254	0.502573	0.483432	0.48799	0.491713	0.423968	0.886309	0.909328	0.968962	B
ENSG00000167460	TPM4	6.58688	6.35443	6.94171	14.9787	14.4461	15.1635	6.55482	6.76498	7.5916	16.5558	15.9788	14.8572	B
ENSG00000137414	FAM8A1	2.02238	1.59449	1.42985	1.74523	1.53223	1.57214	2.5772	2.37827	2.12925	4.2429	3.97984	3.81196	B
ENSG00000116514	RNF19B	0.603916	0.619624	0.739673	0.678751	0.628838	0.651632	0.776601	0.759822	0.612531	1.73161	1.53468	1.42128	B
ENSG00000111144	LTA4H	1.06121	1.093	1.16362	2.6166	2.58836	2.7156	1.30334	1.27725	1.71889	2.76486	2.68688	2.47861	B
ENSG00000125968	ID1	5.40279	6.11268	5.74604	7.25651	9.36357	6.91985	8.4921	9.32314	6.18426	13.4144	14.237	13.7209	B
ENSG00000139112	GABARAPL1	0.54573	0.494318	0.49259	0.390668	0.542661	0.495325	0.908135	0.817459	0.490069	1.30094	1.19453	1.18727	B
ENSG00000169032	MAP2K1	0.400695	0.399769	0.400547	0.889011	0.861689	0.868712	0.38561	0.410996	0.468024	0.964843	0.974393	0.948038	B
ENSG00000151062	CACNA2D4	0.193521	0.208166	0.19167	0.311282	0.340093	0.303794	0.275455	0.272035	0.373251	0.477606	0.465552	0.483674	B
ENSG00000074855	ANO8	0.312508	0.344435	0.314887	0.538848	0.555172	0.466998	0.371815	0.388537	0.415343	0.794413	0.717553	0.825947	B
ENSG00000105559	PLEKHA4	0.173636	0.152749	0.203263	0.130381	0.135006	0.129441	0.188447	0.174782	0.134885	0.414122	0.429669	0.436532	B
ENSG00000155363	MOV10	4.78832	5.08407	4.72038	5.02732	5.62022	4.97057	6.40569	6.3935	4.81208	11.4552	11.8137	12.0499	B
ENSG00000183307	CECR6	7.00444	7.44727	7.15481	9.65376	10.3288	9.61738	15.0178	14.5662	15.2044	16.6546	18.2695	17.3747	B
ENSG00000070190	DAPP1	0.62597	0.586285	0.606876	0.884057	0.922908	0.928699	0.715153	0.720275	0.86038	1.43993	1.51209	1.45947	B
ENSG00000117266	CDK18	0.286947	0.284708	0.305083	0.300861	0.39718	0.317995	0.326157	0.334485	0.367619	0.734134	0.706573	0.686995	B
ENSG00000160710	ADAR	15.5704	15.6435	14.1772	17.0589	16.1966	17.8361	18.5827	18.6626	15.116	35.2356	37.8105	37.4081	B
ENSG00000167996	FTH1	17.6079	16.8488	19.6267	19.7655	20.7162	20.6115	20.7311	21.9943	26.2886	50.8432	40.9419	39.8292	B
ENSG00000140450	ARRDC4	1.08022	1.09472	1.00554	1.43004	1.35142	1.29601	2.05661	2.14208	2.50087	2.54734	2.52297	2.69851	B
ENSG00000157227	MMP14	12.1041	11.5931	12.5344	13.7545	14.6801	13.7369	18.4742	18.8609	18.6412	31.2897	29.3362	28.0039	B
ENSG00000011422	PLAUR	5.27166	5.54664	5.57393	10.1966	12.3431	9.71917	6.68917	7.29624	9.96441	13.3328	14.182	12.6202	B
ENSG00000185800	DMWD	1.70213	1.59258	1.42056	2.95255	3.05497	2.80413	1.48589	1.36671	1.71356	3.8514	3.80264	3.89746	B
ENSG00000240065	PSMB9	1.16033	1.26199	1.27744	1.61739	1.81231	1.46399	1.33025	1.27441	1.35214	3.27899	2.96489	2.83413	B
ENSG00000186431	FCAR	1.30052	1.16334	1.20082	1.70789	1.84158	1.7797	1.59157	1.59867	2.05464	2.90565	3.18457	2.90525	B
ENSG00000197324	LRP10	9.04833	8.69202	9.12989	9.07767	9.6853	9.33496	13.0027	12.6353	10.0331	22.6148	22.3442	21.1752	B
ENSG00000099785	MARCH2	0.163904	0.183268	0.17143	0.214794	0.224942	0.23261	0.236304	0.24727	0.241078	0.398525	0.454098	0.425152	B
ENSG00000064687	ABCA7	0.692844	0.630377	0.720744	0.749126	0.822181	0.689629	1.06934	1.04377	0.732309	1.68744	1.59336	1.75941	B
ENSG00000105856	HBP1	0.403126	0.401209	0.374369	0.464925	0.458188	0.500363	0.65018	0.65064	0.627009	0.982224	0.948524	0.990156	B
ENSG00000101665	SMAD7	0.178576	0.199638	0.159436	0.210183	0.244863	0.228781	0.26136	0.264581	0.267519	0.491804	0.384079	0.459008	B
ENSG00000112343	TRIM38	1.44296	1.48946	1.31745	2.14429	2.17657	2.2836	1.68253	1.6975	1.73369	3.51526	3.47998	3.56988	B
ENSG00000093072	CECR1	0.348777	0.350449	0.355987	0.683003	0.671237	0.617297	0.4258	0.43258	0.337701	0.805603	0.940234	0.882288	B
ENSG00000185201	IFITM2	5.1527	5.00416	5.34551	5.65699	6.11334	5.8714	5.63339	5.28414	5.14568	13.587	13.707	11.3207	B
ENSG00000174130	TLR6	0.678526	0.635528	0.559692	0.981427	0.94434	1.04008	1.03976	0.966102	1.28024	1.42308	1.66925	1.6304	B
ENSG00000102445	RUBCNL	0.315451	0.312053	0.319752	0.693253	0.655151	0.610119	0.467042	0.443399	0.429769	0.725841	0.846195	0.817657	B
ENSG00000134955	SLC37A2	0.357149	0.356005	0.337424	0.674844	0.830591	0.723323	0.401183	0.417585	0.695036	0.851991	0.974658	0.829122	B
ENSG00000103642	LACTB	0.998374	0.865244	1.0809	1.54624	1.38569	1.65465	1.25351	1.16232	1.35448	2.72337	2.25285	2.47212	B
ENSG00000106003	LFNG	0.714355	0.637711	0.704172	1.04351	1.08971	0.900346	0.879627	0.888743	1.26612	1.80373	1.71431	1.68561	B
ENSG00000130363	RSPH3	0.406015	0.362277	0.325226	0.443073	0.400175	0.470346	0.497261	0.473688	0.442929	0.982431	0.977988	0.816038	B
ENSG00000138688	KIAA1109	0.196743	0.191546	0.152046	0.246863	0.183009	0.250438	0.311167	0.314469	0.243476	0.3688	0.488964	0.515178	B
ENSG00000138760	SCARB2	0.982648	0.918493	0.871108	1.28669	1.17037	1.3006	1.02806	1.02496	0.963147	2.34562	2.37416	2.33589	B
ENSG00000124942	AHNAK	1.25731	1.501	1.33522	2.51055	2.13675	2.83997	1.70018	1.61342	2.36728	3.11488	3.29042	4.01492	B
ENSG00000125245	GPR18	0.381963	0.372855	0.367876	1.12429	1.35838	1.04219	0.377338	0.289263	0.448145	0.969549	0.956759	0.934162	B
ENSG00000161921	CXCL16	0.256253	0.225395	0.232933	0.244427	0.317788	0.261525	0.387087	0.368616	0.453155	0.583298	0.69104	0.549672	B
ENSG00000265972	TXNIP	49.244	50.3024	46.8553	61.6366	61.1346	57.6827	79.6641	80.5021	88.7261	125.316	129.417	119.574	B
ENSG00000132109	TRIM21	3.87618	3.69772	3.84977	3.807	3.69181	3.72237	5.37045	5.06107	4.9591	10.4007	9.4134	9.39753	B
ENSG00000163823	CCR1	7.36353	7.49656	7.57932	12.5771	13.2309	12.2421	7.45249	7.73466	13.055	19.1248	20.2219	18.0939	B
ENSG00000068305	MEF2A	0.447026	0.400477	0.35327	0.810296	0.687394	0.810294	0.506784	0.497405	0.485413	0.988586	1.02727	1.05984	B
ENSG00000204217	BMPR2	0.332115	0.288682	0.222776	0.337939	0.249859	0.353154	0.421563	0.413363	0.349576	0.657716	0.751744	0.752223	B
ENSG00000013364	MVP	1.26284	1.23155	1.20407	1.60981	1.70513	1.64114	1.38574	1.51184	1.43492	3.28208	3.07865	3.12692	B
ENSG00000139567	ACVRL1	0.958108	0.882266	0.849211	1.9868	2.34978	1.99895	0.582619	0.609071	1.21218	2.30918	2.27196	2.32048	B
ENSG00000099250	NRP1	0.17486	0.169449	0.1599	0.287603	0.283377	0.296091	0.247976	0.258422	0.391554	0.402463	0.456375	0.436457	B
ENSG00000010404	IDS	1.30395	1.30016	1.13524	2.06793	1.93752	2.05884	1.81254	1.8177	1.9874	3.31477	3.27544	3.02413	B
ENSG00000115414	FN1	0.300729	0.317165	0.290304	0.666797	0.550025	0.700267	0.290998	0.310194	0.255041	0.757998	0.737246	0.843617	B
ENSG00000100906	NFKBIA	21.213	20.5074	22.5854	25.9519	29.1315	26.7449	24.9989	24.889	22.6079	60.9789	54.9282	49.9478	B
ENSG00000074706	IPCEF1	0.374299	0.363011	0.325622	0.560656	0.503021	0.549617	0.505703	0.529342	0.530974	0.852014	0.98983	0.900894	B
ENSG00000123360	PDE1B	1.09452	1.10291	1.07417	1.68173	1.78115	1.72727	1.20597	1.12419	1.07103	2.85323	2.84216	2.78895	B
ENSG00000105329	TGFB1	11.8821	11.2296	11.4435	14.8842	16.5404	15.0867	16.6409	16.8104	17.02	31.8754	30.0362	27.7068	B
ENSG00000169871	TRIM56	7.64976	8.18121	7.91892	9.14496	8.19846	9.17606	11.4008	11.363	9.79047	20.2401	19.9015	21.4617	B
ENSG00000136161	RCBTB2	0.472405	0.451985	0.462038	0.555606	0.574939	0.556677	0.623668	0.609498	0.70703	1.22948	1.20546	1.17718	B
ENSG00000167208	SNX20	0.194614	0.143668	0.192361	0.323139	0.282819	0.29561	0.218533	0.197756	0.180004	0.44568	0.470263	0.469356	B
ENSG00000135924	DNAJB2	0.621347	0.703978	0.703416	0.546189	0.69337	0.62238	0.843346	1.01932	0.784218	1.79533	1.82951	1.67295	B
ENSG00000136490	LIMD2	5.40601	5.1476	6.30457	5.68564	6.9858	5.73845	7.73118	7.84558	7.95049	16.2069	14.2025	13.6188	B
ENSG00000005238	FAM214B	0.655917	0.613587	0.645968	0.90205	0.865607	0.716794	0.81566	0.824253	0.88112	1.69858	1.68155	1.62471	B
ENSG00000132718	SYT11	0.420851	0.447706	0.391772	0.660464	0.667367	0.570444	0.487426	0.461217	0.526153	1.10187	1.18577	1.00584	B
ENSG00000128335	APOL2	0.793828	0.822092	0.872957	1.09489	1.22165	1.10704	0.96461	0.88092	0.831718	2.30893	2.04051	2.17578	B
ENSG00000110042	DTX4	0.238413	0.224	0.22396	0.497165	0.545029	0.498858	0.212295	0.227662	0.317143	0.582235	0.622423	0.595453	B
ENSG00000012822	CALCOCO1	0.999408	0.998638	1.04686	0.969754	1.01731	1.09623	1.72005	1.58652	1.47312	2.72974	2.44218	2.81538	B
ENSG00000105327	BBC3	0.353303	0.345662	0.402477	0.303009	0.491296	0.316528	0.737394	0.690928	0.490639	1.00622	0.909105	0.977532	B
ENSG00000148400	NOTCH1	1.65845	1.77233	1.70375	2.12919	2.27144	2.40767	3.29257	3.16601	3.11604	4.31429	4.31603	4.86561	B
ENSG00000140030	GPR65	1.05843	1.13989	0.957658	4.36665	3.96709	4.14099	0.810598	0.830595	1.20013	2.77754	2.83366	2.69815	B
ENSG00000213859	KCTD11	0.422276	0.310965	0.469189	0.3032	0.489496	0.394157	0.706095	0.742674	0.680497	1.12707	1.09014	0.95522	B
ENSG00000166783	KIAA0430	1.9083	1.93871	1.75842	2.71268	2.43359	2.84722	3.343	3.20791	2.98225	4.61011	5.02618	5.16681	B
ENSG00000102908	NFAT5	0.192914	0.184539	0.127104	0.202687	0.128337	0.23805	0.308444	0.297768	0.244491	0.379161	0.43446	0.520971	B
ENSG00000132334	PTPRE	0.540346	0.501267	0.490446	0.741238	0.657526	0.746123	0.880423	0.901928	1.16453	1.32963	1.35088	1.39372	B
ENSG00000184730	APOBR	18.3346	17.8783	19.9378	23.9577	26.0117	24.2005	27.6151	27.3681	28.4325	52.174	49.458	47.9239	B
ENSG00000125347	IRF1	3.55988	3.58002	3.56403	5.19247	6.10197	5.18094	3.52587	3.78466	3.9532	10.0178	9.34854	9.2514	B
ENSG00000112406	HECA	0.848832	0.727952	0.792531	1.32132	1.14756	1.33279	1.2426	1.16441	1.07786	2.23165	2.00931	2.10543	B
ENSG00000135636	DYSF	0.388366	0.412135	0.417049	0.809102	0.837746	0.80703	0.619758	0.618101	0.492957	1.06428	1.08657	1.1225	B
ENSG00000184014	DENND5A	0.314976	0.301113	0.282554	0.454812	0.430035	0.465545	0.451939	0.425949	0.366709	0.812159	0.804589	0.806726	B
ENSG00000146232	NFKBIE	1.96281	2.0376	2.0174	1.91062	2.48061	2.06296	2.53369	2.38186	2.31885	5.9868	5.29054	4.96517	B
ENSG00000110934	BIN2	5.76912	5.53453	5.67304	7.62464	7.89968	7.65418	9.16968	8.78704	8.60901	16.1536	15.216	14.5345	B
ENSG00000100100	PIK3IP1	0.245438	0.24857	0.169581	0.304322	0.304972	0.293558	0.232767	0.263992	0.23901	0.639398	0.600147	0.55479	B
ENSG00000140678	ITGAX	2.3069	2.1945	2.34187	2.82344	2.92519	2.9528	3.85429	3.36285	4.06528	6.02223	5.71135	6.78468	B
ENSG00000203710	CR1	0.154475	0.175298	0.135416	0.227836	0.203858	0.226458	0.373568	0.372265	0.2331	0.380135	0.421417	0.459816	B
ENSG00000139572	GPR84	16.0134	14.8047	16.5412	36.4248	41.0975	35.0481	26.0242	27.5855	25.5095	43.9919	44.6395	39.8943	B
ENSG00000126246	IGFLR1	0.114572	0.197351	0.230889	0.293281	0.388499	0.357219	0.290508	0.282409	0.241515	0.500903	0.473527	0.499445	B
ENSG00000105639	JAK3	0.558534	0.597928	0.567312	0.714814	0.736103	0.660801	0.748732	0.745365	0.666923	1.488	1.53482	1.65776	B
ENSG00000124201	ZNFX1	1.45693	1.48786	1.45639	1.43129	1.42696	1.59854	1.77915	1.76499	1.45555	3.78717	4.14886	4.01777	B
ENSG00000235863	B3GALT4	0.172101	0.182974	0.167935	0.172959	0.194248	0.256345	0.284794	0.271751	0.229127	0.484529	0.43676	0.499672	B
ENSG00000082397	EPB41L3	0.498755	0.459254	0.457722	0.858632	0.741796	0.864567	0.528713	0.539864	0.616907	1.26731	1.28633	1.3116	B
ENSG00000076662	ICAM3	0.392143	0.384692	0.502045	1.14424	1.03375	0.95156	0.608286	0.579957	0.489724	1.1034	1.2129	1.18472	B
ENSG00000137200	CMTR1	0.977945	1.00404	0.996298	0.965984	1.04842	0.991463	1.3377	1.28754	1.09563	2.70992	2.76301	2.70879	B
ENSG00000126561	STAT5A	0.761971	0.685016	0.751349	1.11089	1.21372	1.24117	1.02076	1.00036	0.959595	2.03091	2.10342	1.91715	B
ENSG00000196116	TDRD7	0.509641	0.50258	0.583159	0.494656	0.46615	0.52509	0.720293	0.672666	0.597421	1.52591	1.46512	1.4116	B
ENSG00000204257	HLA-DMA	0.137931	0.163191	0.174326	0.336463	0.365174	0.320187	0.138167	0.130957	0.193836	0.439678	0.469191	0.406514	B
ENSG00000157873	TNFRSF14	0.314987	0.447282	0.444339	0.341738	0.47237	0.394894	0.667986	0.529373	0.737281	1.10463	1.06514	1.1711	B
ENSG00000178695	KCTD12	20.9434	19.0141	17.0629	55.1761	47.2292	54.9757	24.4238	25.3276	33.9691	50.2932	54.8398	53.0702	B
ENSG00000171206	TRIM8	3.1789	3.17988	3.20916	5.05349	5.40387	4.94485	3.99968	4.08487	4.64528	9.21203	8.88097	8.46711	B
ENSG00000142405	NLRP12	0.748706	0.767299	0.698481	1.68701	1.96067	1.68536	0.844376	0.82323	1.00589	1.99247	2.0983	2.06518	B
ENSG00000023902	PLEKHO1	5.61392	5.45171	6.48491	9.60651	10.7728	9.63861	5.76669	5.79721	7.29628	17.6275	16.0867	15.1216	B
ENSG00000135108	FBXO21	0.245	0.243691	0.211971	0.811811	0.698481	0.790583	0.252131	0.245305	0.252493	0.640792	0.671098	0.638926	B
ENSG00000197019	SERTAD1	1.99796	1.97325	1.96561	2.49459	3.31315	2.57323	2.5689	2.49285	2.48718	6.17394	5.32442	5.03493	B
ENSG00000113108	APBB3	0.503301	0.739497	0.522238	0.515635	0.65949	0.452017	1.05351	1.23078	1.25765	1.53119	1.4261	1.99624	B
ENSG00000124588	NQO2	0.49651	0.519397	0.519888	0.808119	0.78152	0.788958	0.776998	0.751973	0.635068	1.48839	1.4182	1.40614	B
ENSG00000087510	TFAP2C	0.967854	0.784598	0.963251	2.08856	2.25558	2.46371	0.83988	0.803178	1.44256	2.57353	2.62183	2.45917	B
ENSG00000140199	SLC12A6	0.628066	0.624668	0.534895	0.840814	0.733658	0.874688	1.21869	1.18458	1.18963	1.56741	1.76195	1.71655	B
ENSG00000117226	GBP3	0.468503	0.472488	0.50585	0.49422	0.53414	0.509243	0.640829	0.675634	0.592166	1.35077	1.44879	1.29386	B
ENSG00000129219	PLD2	0.155828	0.192536	0.151422	0.350891	0.34274	0.29284	0.190521	0.185811	0.194774	0.467722	0.433279	0.515683	B
ENSG00000171940	ZNF217	3.26447	3.13367	2.82307	5.15	4.19617	5.1818	4.56761	4.64461	5.01433	8.53183	8.79057	8.83678	B
ENSG00000185262	UBALD2	5.40496	5.14808	6.32093	6.74269	7.88766	6.56241	11.5091	12.0986	11.564	17.8568	15.6436	14.5026	B
ENSG00000134256	CD101	0.310341	0.270821	0.283355	0.45359	0.459477	0.501984	0.432921	0.405715	0.479981	0.803796	0.847713	0.810033	B
ENSG00000173083	HPSE	0.674794	0.627861	0.647991	1.04108	1.01971	1.05254	0.830228	0.738733	0.914429	1.88918	1.94032	1.73347	B
ENSG00000167703	SLC43A2	1.25307	1.25097	1.227	1.66584	1.88501	1.67859	1.62275	1.6038	1.80588	3.57039	3.67023	3.41459	B
ENSG00000184988	TMEM106A	1.07094	1.14595	1.06196	1.29483	1.3647	1.11301	1.50428	1.67364	1.57027	2.96837	3.3372	3.07187	B
ENSG00000101846	STS	0.0682841	0.0682719	0.0699981	0.450308	0.411746	0.464733	0.0475646	0.050739	0.0810103	0.211525	0.207078	0.172533	B
ENSG00000101347	SAMHD1	3.31767	2.97671	3.03892	5.96641	5.78568	6.20751	3.27017	3.20898	4.47207	8.88823	9.4111	8.77234	B
ENSG00000124104	SNX21	0.140012	0.103854	0.106922	0.434364	0.542971	0.459512	0.112109	0.124553	0.0898737	0.32217	0.341787	0.35394	B
ENSG00000180573	HIST1H2AC	0.780392	0.671933	0.739856	0.839348	0.817239	0.893922	1.38217	1.24816	0.894426	2.35084	2.07963	1.93866	B
ENSG00000181523	SGSH	0.540054	0.562761	0.544165	1.04752	1.24183	1.15629	0.746921	0.558059	0.796154	1.56817	1.51734	1.6997	B
ENSG00000145358	DDIT4L	0.262665	0.173418	0.326181	0.742602	0.772906	0.8513	0.367206	0.293975	0.256536	0.796	0.795451	0.641433	B
ENSG00000104936	DMPK	0.709183	0.732688	0.731556	1.358	1.43433	1.32681	0.653138	0.58556	0.832157	2.46531	1.81678	2.12947	B
ENSG00000105612	DNASE2	1.75559	1.73324	1.91833	4.33547	4.27204	3.87634	2.10843	2.15249	1.79246	5.67588	5.24673	5.04633	B
ENSG00000181381	DDX60L	0.871885	0.867684	0.739153	0.986446	0.816905	0.974113	1.18128	1.20717	1.26087	2.24384	2.49433	2.58687	B
ENSG00000196787	HIST1H2AG	0.418532	0.538873	0.574786	0.694934	0.545513	0.639448	1.19486	1.08732	0.686197	1.43514	1.46641	1.6365	B
ENSG00000089505	CMTM1	0.29555	0.264828	0.207357	0.499822	0.5056	0.564441	0.410779	0.386222	0.462314	0.706589	0.804286	0.77302	B
ENSG00000161791	FMNL3	0.328984	0.329673	0.295005	0.36201	0.345206	0.359027	0.544431	0.526032	0.54166	0.909138	0.988257	0.942395	B
ENSG00000108309	RUNDC3A	0.299175	0.354556	0.339819	0.338695	0.572037	0.332671	0.393085	0.385	0.433062	1.03169	0.967959	0.960342	B
ENSG00000072694	FCGR2B	0.508277	0.51136	0.503988	0.997052	1.12289	0.955801	0.337592	0.37443	0.601411	1.53851	1.61736	1.41604	B
ENSG00000100342	APOL1	0.631694	0.643155	0.606008	0.841489	0.903374	0.700481	0.667484	0.690149	0.663988	1.9124	2.00966	1.73388	B
ENSG00000177283	FZD8	0.337526	0.211415	0.272076	0.18681	0.323603	0.340407	0.438886	0.387643	0.406569	0.863575	0.890253	0.716124	B
ENSG00000143333	RGS16	2.23637	2.02755	1.82215	2.30203	2.31358	2.18013	4.99494	4.72749	3.89915	6.39313	5.81315	6.11157	B
ENSG00000271605	MILR1	0.784468	0.950973	0.788646	1.64663	1.5298	1.60753	1.03198	0.957611	1.28402	2.56732	2.5111	2.52425	B
ENSG00000182179	UBA7	4.11429	4.07554	4.07243	4.36322	4.8933	4.68586	6.00228	6.11768	5.68533	12.3194	12.2232	12.4567	B
ENSG00000141574	SECTM1	0.318017	0.286239	0.361906	0.439292	0.493746	0.364053	0.319834	0.320705	0.359731	1.0474	1.03578	0.83369	B
ENSG00000143079	CTTNBP2NL	0.354604	0.298098	0.315095	0.530683	0.4219	0.483919	0.47901	0.462224	0.465077	0.927945	1.03895	0.965443	B
ENSG00000141506	PIK3R5	0.177599	0.190646	0.171339	0.293886	0.324785	0.267901	0.294235	0.284221	0.331418	0.538991	0.564628	0.53273	B
ENSG00000142961	MOB3C	0.634693	0.607037	0.69237	1.02861	1.04073	0.958903	0.686129	0.629529	0.741632	2.06427	1.92681	1.87603	B
ENSG00000033327	GAB2	0.142739	0.144438	0.14026	0.30802	0.303373	0.31144	0.193027	0.203662	0.239594	0.401453	0.473118	0.42247	B
ENSG00000151651	ADAM8	0.156716	0.201608	0.139931	0.162132	0.217422	0.185038	0.352128	0.291372	0.326722	0.436513	0.438447	0.637486	B
ENSG00000138172	CALHM2	1.27291	1.00344	1.31638	2.07231	2.30125	2.06702	1.75076	1.68446	2.17652	3.80054	3.65556	3.45482	B
ENSG00000137193	PIM1	1.22846	1.17929	1.25934	1.47438	1.60797	1.53719	2.83048	2.52776	1.97836	4.01778	3.55039	3.56868	B
ENSG00000189057	FAM111B	0.0931175	0.111791	0.075061	0.516808	0.464616	0.497939	0.111933	0.0903529	0.0887974	0.280272	0.312002	0.259132	B
ENSG00000274750	HIST1H3E	0.415337	0.440259	0.291876	0.424387	0.456763	0.480182	0.367244	0.405006	0.490676	1.33654	1.0368	1.12431	B
ENSG00000113916	BCL6	0.299349	0.297401	0.274784	0.661135	0.626909	0.638934	0.377697	0.353449	0.561576	0.957701	0.822174	0.87729	B
ENSG00000167034	NKX3-1	0.164712	0.162492	0.159327	0.184605	0.18114	0.205418	0.167056	0.396718	0.275286	0.533729	0.506783	0.446474	B
ENSG00000124126	PREX1	1.0585	1.02267	1.0337	2.11488	2.14713	2.18718	1.42048	1.36976	1.67857	3.22027	3.15641	3.17123	B
ENSG00000205730	ITPRIPL2	1.38641	1.21746	1.11026	1.53843	1.38518	1.42566	2.13679	2.14423	2.08341	3.54217	3.87411	4.08943	B
ENSG00000276600	RAB7B	0.163151	0.16923	0.167286	0.134365	0.193777	0.164029	0.239605	0.270245	0.365534	0.563915	0.480702	0.508966	B
ENSG00000129566	TEP1	0.525031	0.609926	0.543302	0.769312	0.811088	0.818922	1.04501	1.03676	1.03308	1.64958	1.69881	1.90159	B
ENSG00000185567	AHNAK2	0.220562	0.204041	0.154543	0.284527	0.263086	0.279955	0.301998	0.327633	0.328778	0.458145	0.639667	0.71889	B
ENSG00000165424	ZCCHC24	0.357025	0.314218	0.305559	1.02689	1.04581	1.05025	0.324667	0.319419	0.419105	1.0644	1.00396	0.997739	B
ENSG00000159339	PADI4	0.160609	0.159707	0.161201	0.634003	0.725755	0.591132	0.181276	0.214425	0.190827	0.503365	0.536661	0.473719	B
ENSG00000101336	HCK	1.09965	1.10839	1.14057	2.08762	2.37618	2.10785	1.15234	1.12456	1.18439	3.78078	3.46652	3.2859	B
ENSG00000145016	RUBCN	0.392254	0.385693	0.362131	0.535236	0.521473	0.587736	0.57034	0.492543	0.413497	1.16198	1.17934	1.24499	B
ENSG00000127507	ADGRE2	1.69291	1.68998	1.50171	1.82459	1.69387	1.93584	2.77174	2.66403	2.62183	4.98966	5.0692	5.3242	B
ENSG00000108679	LGALS3BP	8.67618	8.80176	8.91096	10.47	13.0218	11.3103	9.32201	9.18616	10.8534	27.8753	29.5491	25.7541	B
ENSG00000087589	CASS4	0.14955	0.141188	0.146757	0.244715	0.247891	0.268918	0.202971	0.223465	0.365504	0.439227	0.496994	0.462443	B
ENSG00000136147	PHF11	0.468129	0.514444	0.54413	0.707017	0.681448	0.724766	0.687814	0.700283	0.612661	1.67041	1.57105	1.64579	B
ENSG00000166398	KIAA0355	0.294761	0.274996	0.24595	0.496013	0.470677	0.481115	0.438633	0.416536	0.364514	0.850714	0.891414	0.871899	B
ENSG00000061938	TNK2	0.331676	0.318371	0.336226	0.291451	0.322124	0.295462	0.423046	0.439262	0.326233	1.06715	0.945528	1.15736	B
ENSG00000121060	TRIM25	6.41226	6.38832	5.94784	6.39948	5.8408	6.77001	8.46923	8.41963	6.96383	20.3201	19.9849	20.2943	B
ENSG00000120738	EGR1	6.39029	7.23734	5.69492	5.59283	6.51638	5.78064	24.0574	26.7405	31.6902	20.593	21.7434	20.1756	B
ENSG00000211445	GPX3	0.191591	0.271928	0.203728	0.575321	0.542441	0.516206	0.198453	0.210145	0.198865	0.876413	0.707606	0.589314	B
ENSG00000163644	PPM1K	0.371258	0.331917	0.355185	0.315685	0.282552	0.266197	0.440386	0.425576	0.295942	1.18273	1.13267	1.13262	B
ENSG00000113269	RNF130	0.357758	0.324491	0.38352	1.24435	1.27546	1.25337	0.28327	0.265791	0.362083	1.2617	1.14464	1.0733	B
ENSG00000156671	SAMD8	0.120009	0.145707	0.115131	0.271531	0.237468	0.30647	0.183004	0.177128	0.161099	0.393394	0.425749	0.425212	B
ENSG00000145545	SRD5A1	0.134263	0.11417	0.127407	0.302649	0.294374	0.296737	0.162892	0.157273	0.135113	0.447562	0.402717	0.379859	B
ENSG00000198752	CDC42BPB	0.269911	0.242854	0.218022	0.574324	0.555028	0.597319	0.292136	0.297149	0.317902	0.76929	0.818987	0.805676	B
ENSG00000173269	MMRN2	0.204486	0.173781	0.207078	0.49138	0.535647	0.462333	0.139654	0.167603	0.285923	0.684969	0.620052	0.615712	B
ENSG00000119801	YPEL5	0.56962	0.58099	0.616356	0.685919	0.674405	0.676919	1.11122	1.09289	0.846083	2.16173	1.83343	1.84737	B
ENSG00000136689	IL1RN	2.56088	2.42686	2.68946	5.55604	6.00039	5.76613	2.55378	2.42266	2.92132	9.07033	8.74361	7.6238	B
ENSG00000139318	DUSP6	16.5496	16.9543	15.9704	22.2728	23.198	21.9647	23.0518	23.2095	33.3454	56.8115	55.8089	51.5377	B
ENSG00000067066	SP100	0.597403	0.588139	0.573264	0.69503	0.611193	0.73682	0.8963	0.878406	0.728292	1.90802	1.95075	1.97792	B
ENSG00000178199	ZC3H12D	0.257935	0.226928	0.281388	0.41163	0.421984	0.436311	0.222782	0.281144	0.259371	0.845698	0.802777	0.90327	B
ENSG00000111912	NCOA7	0.150727	0.141616	0.126159	0.151236	0.14771	0.159014	0.208208	0.212758	0.1652	0.440187	0.496199	0.458874	B
ENSG00000160013	PTGIR	0.284961	0.38751	0.314331	0.541633	0.635013	0.438837	0.403103	0.335885	0.467453	1.09541	0.971121	1.22675	B
ENSG00000164828	SUN1	0.328149	0.316522	0.290933	1.01789	1.02113	1.02825	0.34966	0.385887	0.385667	1.07157	1.0386	1.03189	B
ENSG00000147168	IL2RG	0.118606	0.125366	0.155362	0.178472	0.187502	0.14223	0.278182	0.194206	0.207605	0.396531	0.517433	0.437126	B
ENSG00000108932	SLC16A6	0.481975	0.531241	0.376917	2.43188	2.52049	2.18352	0.493213	0.655362	1.08011	1.40305	1.77992	1.52848	B
ENSG00000172936	MYD88	17.082	17.3976	17.8151	20.5397	21.5117	21.3199	20.1427	19.6114	16.7563	60.3657	59.8517	58.0021	B
ENSG00000139278	GLIPR1	1.18597	1.12135	1.14525	2.9213	2.81375	3.12591	1.18759	1.06587	1.51604	4.18174	3.95335	3.779	B
ENSG00000123342	MMP19	0.263874	0.334913	0.279877	0.280562	0.264738	0.230939	0.375622	0.434268	0.351309	0.947678	0.973667	1.11836	B
ENSG00000164691	TAGAP	2.00094	2.03332	2.1155	3.93482	4.09231	3.70763	2.81073	3.00134	3.05802	7.00779	7.41695	6.89522	B
ENSG00000132688	NES	2.1892	2.16311	2.354	4.76837	5.16157	4.73509	1.86805	2.06857	2.56159	7.81971	7.86084	7.57179	B
ENSG00000130303	BST2	31.7503	31.7294	34.9927	39.2877	44.9096	41.1885	36.6404	35.9253	33.5438	128.699	109.563	103.434	B
ENSG00000109790	KLHL5	0.178611	0.167413	0.16425	0.314261	0.277996	0.335335	0.276702	0.292885	0.302309	0.574448	0.60293	0.595177	B
ENSG00000138119	MYOF	0.267697	0.268654	0.211152	0.580629	0.518575	0.598466	0.281161	0.286394	0.268892	0.788395	0.89786	0.915829	B
ENSG00000134243	SORT1	1.17319	1.05704	1.05735	3.02582	2.84948	3.15349	2.19608	2.07166	1.31692	3.75574	3.93928	3.75582	B
ENSG00000083799	CYLD	0.486305	0.48372	0.439422	0.780871	0.625119	0.802881	0.748998	0.74961	0.658741	1.63558	1.65125	1.62355	B
ENSG00000184922	FMNL1	1.74004	1.66905	1.78833	3.9522	4.39786	4.18034	2.3622	2.48885	2.78354	6.16576	5.9147	6.06476	B
ENSG00000140464	PML	1.02323	1.0329	1.083	1.15572	1.24366	1.21459	1.24881	1.24081	0.992589	3.7141	3.62709	3.66367	B
ENSG00000187678	SPRY4	1.24245	1.23685	1.21551	3.11974	3.03425	3.30859	1.83834	1.80211	2.06208	4.29762	4.55248	4.26733	B
ENSG00000155465	SLC7A7	0.103526	0.127374	0.124183	0.330488	0.362563	0.316866	0.122499	0.139047	0.162558	0.415842	0.473715	0.385648	B
ENSG00000171860	C3AR1	0.559238	0.549497	0.57812	0.556429	0.511732	0.483259	0.974197	0.916373	1.29584	2.19574	2.07804	1.81087	B
ENSG00000067082	KLF6	3.13621	2.81606	2.68248	4.82385	4.5271	4.72382	5.53127	5.29771	5.74126	10.1963	10.9112	10.2917	B
ENSG00000172123	SLFN12	0.290334	0.272783	0.202408	0.435168	0.317566	0.430589	0.413845	0.437676	0.277888	0.916979	0.959959	0.926923	B
ENSG00000174718	KIAA1551	7.8526	6.84563	5.7624	10.3633	7.93095	10.8388	13.6997	13.5522	13.6224	23.668	25.4809	26.0399	B
ENSG00000042980	ADAM28	0.126674	0.113973	0.102976	0.190277	0.177677	0.185889	0.151342	0.160126	0.223059	0.423502	0.399312	0.451798	B
ENSG00000144655	CSRNP1	0.999015	0.827742	0.849542	1.0299	1.19222	0.953127	1.35284	1.24554	1.46536	3.48677	3.35759	3.11936	B
ENSG00000178209	PLEC	2.22219	2.55395	2.1405	2.91352	3.07845	3.18036	5.29165	5.26115	4.31953	8.21869	7.86371	9.67567	B
ENSG00000090238	YPEL3	0.818512	0.740549	0.818633	0.906042	1.00017	0.814312	1.45279	1.39627	1.68432	3.38358	2.73556	2.75354	B
ENSG00000136603	SKIL	0.950368	0.86028	0.696437	1.28813	1.01871	1.21848	2.24668	2.1769	1.84429	2.97047	3.11268	3.2852	B
ENSG00000123384	LRP1	0.481701	0.564955	0.502595	1.21679	1.18696	1.38713	0.778692	0.712755	0.986202	1.77999	1.75607	2.27588	B
ENSG00000114626	ABTB1	1.00449	0.886322	0.908283	0.804926	0.950986	0.842144	2.56027	2.38432	1.81495	3.60312	3.13272	3.85472	B
ENSG00000165879	FRAT1	4.12107	3.2658	4.29837	5.9354	6.55925	5.82289	10.8166	9.65825	12.7392	15.5487	14.499	14.188	B
ENSG00000116663	FBXO6	0.4534	0.502862	0.412196	0.393395	0.442387	0.418612	0.722628	0.682796	0.551278	1.82355	1.66569	1.71195	B
ENSG00000120889	TNFRSF10B	0.371909	0.365462	0.350808	1.01425	1.02837	1.02397	0.507025	0.440506	0.650135	1.40523	1.37872	1.3574	B
ENSG00000278828	HIST1H3H	0.507517	0.503328	0.636384	0.678829	0.496122	0.649174	1.25826	1.31055	0.509443	2.23334	1.81271	2.22578	B
ENSG00000175040	CHST2	2.91144	2.32967	2.65299	7.89417	8.59826	8.22915	2.98309	2.91357	3.17512	10.9994	9.64279	9.64572	B
ENSG00000126262	FFAR2	0.496922	0.345993	0.422022	1.24869	1.40037	1.25989	0.332997	0.284968	0.296613	1.75262	1.62998	1.48117	B
ENSG00000274641	HIST1H2BO	0.0915425	0.516052	0.442748	0.455993	0.402692	0.526921	1.29984	0.928361	0.744309	1.41254	1.26115	1.39306	B
ENSG00000277632	CCL3	0.328003	0.239692	0.220333	0.438721	0.561118	0.437036	0.4066	0.492798	0.625572	1.18095	1.02091	0.866567	B
ENSG00000175899	A2M	0.258534	0.258424	0.244872	0.423906	0.401998	0.40648	0.437024	0.444869	0.426903	0.97959	1.04939	0.961711	B
ENSG00000197965	MPZL1	0.121802	0.111195	0.112096	0.47899	0.43222	0.442323	0.0885255	0.0679293	0.0815258	0.461111	0.462418	0.438056	B
ENSG00000256043	CTSO	0.318347	0.254017	0.289636	0.53733	0.47495	0.497401	0.504498	0.535108	0.523389	1.09923	1.19641	1.11093	B
ENSG00000139597	N4BP2L1	0.176986	0.166287	0.212981	0.362089	0.375375	0.365048	0.343625	0.32906	0.269533	0.73476	0.732645	0.731041	B
ENSG00000163069	SGCB	0.282522	0.342864	0.278346	1.12389	0.929944	1.17072	0.395987	0.436072	0.441343	1.20086	1.23614	1.15693	B
ENSG00000179630	LACC1	0.461893	0.391469	0.439499	0.589034	0.408465	0.57102	0.821027	0.869233	0.748526	1.90793	1.57662	1.65986	B
ENSG00000158373	HIST1H2BD	0.245655	0.178687	0.270414	0.399115	0.296301	0.342096	0.399179	0.368332	0.329313	1.19287	0.773901	0.801419	B
ENSG00000128394	APOBEC3F	0.152018	0.147754	0.111976	0.171901	0.193122	0.13075	0.217982	0.179418	0.153911	0.5689	0.54163	0.530975	B
ENSG00000163221	S100A12	25.3868	25.7232	28.2158	106.826	106.565	105.026	17.2504	17.7247	31.0552	117.86	101.933	97.0082	B
ENSG00000196684	HSH2D	0.235852	0.234944	0.281741	0.356224	0.378127	0.354386	0.443835	0.451474	0.257997	1.05232	0.939543	1.03106	B
ENSG00000197629	MPEG1	0.722366	0.545909	0.632925	2.19025	2.07239	2.37275	0.692831	0.809547	1.54637	2.35851	2.88458	2.50173	B
ENSG00000085265	FCN1	0.456408	0.507525	0.507617	1.53963	1.67734	1.51308	0.94632	0.961846	0.897724	1.86613	2.17552	2.00561	B
ENSG00000139211	AMIGO2	0.985942	1.25056	1.05968	1.9713	2.04206	1.76559	1.75829	1.8956	1.32123	4.50488	4.48993	4.57925	B
ENSG00000170458	CD14	3.46303	2.53987	4.24424	6.36612	6.95623	7.32245	5.25058	4.76326	8.47584	15.2492	13.5013	13.5445	B
ENSG00000239713	APOBEC3G	0.106609	0.119777	0.111778	0.139879	0.185293	0.165213	0.147446	0.178303	0.195993	0.485455	0.471087	0.441748	B
ENSG00000183696	UPP1	0.145714	0.1858	0.14123	0.305311	0.391081	0.30454	0.20057	0.243357	0.230371	0.638838	0.697829	0.626949	B
ENSG00000135709	KIAA0513	0.185196	0.172522	0.182694	0.553588	0.578693	0.58383	0.221887	0.232771	0.201908	0.765277	0.73819	0.744977	B
ENSG00000114796	KLHL24	0.369385	0.315566	0.281088	0.404348	0.312906	0.448088	0.9612	0.980507	0.705427	1.32628	1.30464	1.39444	B
ENSG00000115828	QPCT	0.197748	0.184654	0.169182	0.281005	0.321538	0.331697	0.264547	0.257343	0.211529	0.834904	0.794451	0.677313	B
ENSG00000100439	ABHD4	0.228187	0.17939	0.208339	0.253233	0.261189	0.283688	0.410916	0.529334	0.239805	0.934147	0.872525	0.788391	B
ENSG00000110324	IL10RA	0.340627	0.312182	0.32848	0.817141	0.825042	0.833982	0.375149	0.374404	0.551267	1.45964	1.35695	1.3257	B
ENSG00000125730	C3	3.20741	3.36688	3.26307	5.53486	5.70931	5.92737	4.285	4.15876	7.34331	13.7509	14.3273	13.6538	B
ENSG00000002549	LAP3	1.96591	2.09725	2.05418	2.86912	2.99813	2.85777	2.2927	2.32981	1.85691	8.67092	9.107	8.32188	B
ENSG00000121858	TNFSF10	0.734369	0.597129	0.827817	1.43169	1.49164	1.37928	0.485413	0.505995	0.577666	3.35264	3.15349	2.74592	B
ENSG00000127528	KLF2	0.661513	0.57866	0.625176	0.804848	1.06615	0.951922	1.68889	2.14945	1.13342	2.89796	2.6607	2.46242	B
ENSG00000177606	JUN	2.12813	2.28645	2.32699	3.82803	3.83564	3.85635	3.02779	2.89759	3.0352	10.6318	9.03988	9.38942	B
ENSG00000136514	RTP4	0.558788	0.62126	0.638113	0.711325	0.860331	0.741559	0.613971	0.873639	0.816123	2.85494	2.62595	2.45359	B
ENSG00000184678	HIST2H2BE	1.74865	1.80724	1.57616	1.88726	1.92307	1.64705	4.1759	3.88259	2.26911	8.04566	7.57759	7.22712	B
ENSG00000129450	SIGLEC9	0.0920648	0.0809187	0.0718185	0.562149	0.581356	0.566965	0.0662664	0.0928638	0.128784	0.314669	0.433692	0.341778	B
ENSG00000183486	MX2	2.11407	2.18034	2.01698	2.16215	2.18588	2.14446	2.26121	2.28235	1.98758	9.47094	9.38623	9.36481	B
ENSG00000141664	ZCCHC2	0.356846	0.344897	0.31937	0.562527	0.482545	0.588488	0.405117	0.387218	0.32092	1.42675	1.56347	1.57702	B
ENSG00000213030	CGB8	0.0949699	0.289994	0.287078	0.315377	0.313327	0.296102	0.602011	0.682209	0.557683	0.830406	0.894051	1.28714	B
ENSG00000232810	TNF	12.9438	14.0186	11.9461	30.7431	34.4792	27.8306	24.7492	25.8469	21.681	57.1076	58.4924	59.1471	B
ENSG00000160593	JAML	0.170189	0.150495	0.1874	0.329681	0.346193	0.276384	0.21097	0.241594	0.297454	0.796408	0.724336	0.795583	B
ENSG00000170345	FOS	3.42017	3.60206	2.78949	6.28195	6.67936	6.09763	5.7712	5.71263	9.34243	16.5433	13.7047	14.5566	B
ENSG00000185432	METTL7A	0.601472	0.597715	0.587403	1.90455	1.93351	1.91969	0.539646	0.50831	0.522481	2.9707	2.61337	2.59994	B
ENSG00000071246	VASH1	1.50885	1.36886	1.34181	3.17959	3.15294	3.17775	2.59188	2.44131	3.49327	6.62546	6.37219	6.58761	B
ENSG00000102524	TNFSF13B	0.186437	0.226114	0.238196	0.266061	0.218433	0.265361	0.185383	0.177641	0.174485	1.03351	1.05089	0.949764	B
ENSG00000064195	DLX3	0.420938	0.382936	0.339313	0.454858	0.43353	0.48715	0.95551	0.926049	0.277666	1.79392	1.80417	1.74758	B
ENSG00000138678	GPAT3	0.0937224	0.0978929	0.102071	0.264881	0.314693	0.246778	0.135001	0.158411	0.206271	0.474365	0.493122	0.410136	B
ENSG00000196747	HIST1H2AI	0.346697	0.456034	0.111787	0.287829	0.381277	0.532159	0.843917	0.468795	0.501138	1.64056	1.33737	1.31897	B
ENSG00000187116	LILRA5	0.453927	0.512864	0.45854	2.04645	2.48969	1.8411	0.308869	0.364194	0.643678	2.4116	2.39062	1.96191	B
ENSG00000173801	JUP	0.947247	0.783552	0.845314	1.13304	1.22682	1.26995	1.02529	1.00476	0.798253	4.46483	4.03487	3.84382	B
ENSG00000156587	UBE2L6	1.74923	1.8504	1.86991	1.9746	2.26047	1.91755	2.16768	2.22098	1.91377	9.32291	9.10199	8.10105	B
ENSG00000157017	GHRL	0.115092	0.198247	0.146893	0.15925	0.158214	0.133415	0.379374	0.409325	0.411572	0.813961	0.775175	0.661346	B
ENSG00000068079	IFI35	3.73947	3.69566	4.06155	4.59125	5.17901	4.70822	4.29139	4.52501	3.72061	20.2222	18.6018	17.6372	B
ENSG00000104856	RELB	0.288363	0.267366	0.324966	0.351225	0.460039	0.394027	0.514705	0.500223	0.408763	1.55246	1.40525	1.3686	B
ENSG00000010278	CD9	0.700141	0.606823	0.751043	1.04987	0.973907	1.03441	1.57526	1.64436	2.08388	3.72863	3.37139	3.04819	B
ENSG00000136830	FAM129B	0.340959	0.327911	0.322941	1.03633	1.19729	1.10213	0.353017	0.324566	0.58953	1.72594	1.62708	1.59486	B
ENSG00000077150	NFKB2	1.88058	1.83306	1.77636	2.33502	2.56469	2.58695	2.93665	2.88804	2.23033	9.93261	8.70071	8.9037	B
ENSG00000135185	TMEM243	0.0885221	0.0965854	0.0690548	0.365086	0.475765	0.383521	0.117296	0.0953235	0.125118	0.421529	0.444541	0.415535	B
ENSG00000105246	EBI3	0.121555	0.114207	0.150476	0.133353	0.181422	0.195743	0.110077	0.135747	0.203942	0.736861	0.645927	0.56567	B
ENSG00000069399	BCL3	0.712251	0.57094	0.660714	1.03714	1.25264	1.05476	0.96032	0.996051	0.799217	3.44828	3.1566	3.21776	B
ENSG00000139289	PHLDA1	0.472653	0.451804	0.563218	0.856452	0.822633	0.835896	0.962932	0.885723	1.14362	2.73549	2.52914	2.25552	B
ENSG00000106665	CLIP2	0.132061	0.141241	0.128661	0.264523	0.276635	0.274929	0.306152	0.318369	0.345475	0.673092	0.705468	0.660203	B
ENSG00000130066	SAT1	1.93004	2.29621	2.34748	2.93917	3.73014	3.51686	3.78761	3.99569	3.03329	11.4073	10.3736	12.0132	B
ENSG00000221963	APOL6	2.29497	2.23483	1.7727	4.06232	3.23677	3.94025	2.45313	2.48734	2.18666	10.5798	11.2192	11.1889	B
ENSG00000100918	REC8	0.219931	0.222231	0.197354	0.213593	0.237303	0.250797	0.517671	0.536555	0.288661	1.0501	0.880389	1.46423	B
ENSG00000103196	CRISPLD2	0.0906678	0.0884382	0.0898237	0.33844	0.339094	0.34726	0.079323	0.0856904	0.145063	0.453887	0.49233	0.484162	B
ENSG00000117318	ID3	1.22639	1.60617	1.43793	2.68421	3.47394	2.56695	3.46769	3.31344	1.37653	7.7606	8.20883	6.75108	B
ENSG00000144909	OSBPL11	0.376512	0.324561	0.317935	1.785	1.51091	1.73276	0.454508	0.397409	0.436245	1.82553	1.87025	1.83708	B
ENSG00000178685	PARP10	0.422018	0.517943	0.432531	0.420271	0.516875	0.472491	0.684245	0.781158	0.486524	2.52418	2.3211	2.66346	B
ENSG00000140749	IGSF6	0.186029	0.239702	0.203511	0.655273	0.622517	0.596581	0.447433	0.469397	0.698654	1.08259	1.32048	1.09192	B
ENSG00000162894	FCMR	0.0850585	0.0590688	0.0909228	0.29628	0.290795	0.271408	0.108774	0.131266	0.218836	0.477441	0.451746	0.381633	B
ENSG00000144802	NFKBIZ	0.190058	0.210314	0.153203	0.537351	0.493506	0.525717	0.299854	0.418503	0.243243	0.91347	0.949398	1.2292	B
ENSG00000158517	NCF1	4.43638	4.27277	4.50997	8.42793	10.3648	8.90423	6.92785	7.13946	7.3673	25.5173	25.1943	23.5796	B
ENSG00000282608	ADORA3	0.128819	0.0756447	0.181719	0.160419	0.33646	0.285781	0.261305	0.326598	0.450961	0.761961	0.761639	0.650886	B
ENSG00000132003	ZSWIM4	0.0863145	0.0908996	0.0856334	0.174028	0.144993	0.175619	0.228959	0.189978	0.238218	0.515183	0.463454	0.517822	B
ENSG00000010704	HFE	0.145022	0.159951	0.162644	0.609839	0.516596	0.559524	0.188654	0.167853	0.111078	0.924284	0.894718	0.890549	B
ENSG00000168016	TRANK1	0.286129	0.301259	0.275348	0.372971	0.346784	0.391367	0.479582	0.494091	0.358427	1.61128	1.65614	1.7905	B
ENSG00000171657	GPR82	0.110797	0.0821835	0.0705096	0.150079	0.121848	0.106292	0.230663	0.354829	0.511015	0.467901	0.61592	0.465886	B
ENSG00000197405	C5AR1	0.0718365	0.0869239	0.117568	0.308134	0.290869	0.31012	0.190979	0.158213	0.212394	0.571027	0.540818	0.518639	B
ENSG00000169896	ITGAM	1.13336	1.24869	0.995345	3.60401	3.83759	3.47478	1.96903	2.045	2.05557	6.42537	7.09008	6.76976	B
ENSG00000168394	TAP1	1.91688	1.8309	1.82728	2.02392	2.38798	1.9305	2.73071	2.44004	1.76048	12.0358	11.6518	10.6212	B
ENSG00000163565	IFI16	1.82516	1.88405	1.82326	3.53629	3.38819	3.55948	2.46391	2.51717	2.28205	11.8386	11.8798	10.9979	B
ENSG00000174125	TLR1	0.0696067	0.0767941	0.0599348	0.264423	0.235447	0.25547	0.135312	0.1484	0.207707	0.381345	0.476568	0.444864	B
ENSG00000055332	EIF2AK2	1.39557	1.28458	1.04283	1.59552	1.22383	1.63434	2.33256	2.36289	1.38876	7.44408	8.02048	8.16634	B
ENSG00000175489	LRRC25	1.05592	1.02246	1.12041	3.71673	4.33687	3.69533	1.46983	1.15644	2.01008	7.49822	6.62534	6.48175	B
ENSG00000059378	PARP12	0.301858	0.356562	0.350922	0.470787	0.544961	0.478734	0.567183	0.516104	0.390139	2.26607	2.22273	2.21961	B
ENSG00000163840	DTX3L	6.75227	6.73256	6.03004	8.41259	7.65659	8.59219	11.7645	10.9344	7.81549	43.2694	44.2231	42.2593	B
ENSG00000198142	SOWAHC	0.21719	0.133695	0.223371	0.963735	0.95541	0.883728	0.33422	0.367098	0.581872	1.23267	1.26565	1.41749	B
ENSG00000167880	EVPL	0.234027	0.279848	0.253571	1.99842	1.94698	2.09933	0.266644	0.229886	0.59995	1.82276	1.58414	1.90063	B
ENSG00000146192	FGD2	0.160802	0.149683	0.138022	0.447467	0.510873	0.392801	0.193293	0.201327	0.270366	0.972585	1.00783	1.13288	B
ENSG00000171659	GPR34	0.130188	0.0868061	0.108328	0.174326	0.189357	0.161154	0.400382	0.330068	0.489424	0.799218	0.77142	0.698993	B
ENSG00000205413	SAMD9	2.90726	2.69611	2.17796	2.92356	2.28966	2.96076	5.1501	4.93301	3.32606	17.382	18.9593	18.6263	B
ENSG00000125538	IL1B	1.01907	0.833778	0.837186	2.71218	3.37824	2.7458	1.81989	1.77603	3.54163	6.4203	7.13392	5.85255	B
ENSG00000188313	PLSCR1	1.58028	1.53332	1.43485	1.67481	1.59447	1.68509	3.02441	2.83286	1.78748	11.4748	10.8342	10.5277	B
ENSG00000162645	GBP2	0.128259	0.161167	0.123685	0.290046	0.300275	0.312515	0.165997	0.174226	0.237429	1.04013	1.03345	0.961676	B
ENSG00000185880	TRIM69	0.115834	0.102926	0.11002	0.149094	0.147137	0.140412	0.175769	0.188196	0.104646	0.839645	0.851096	0.759232	B
ENSG00000132185	FCRLA	0.226816	0.168708	0.182834	2.53425	2.9361	2.46152	0.0335482	0.0439277	0.128068	1.42911	1.5971	1.30783	B
ENSG00000114013	CD86	0.145823	0.138004	0.128232	0.799015	0.854322	0.83224	0.165647	0.161328	0.255813	1.10132	1.0354	0.951178	B
ENSG00000114315	HES1	0.296487	0.227916	0.38022	0.525855	0.533551	0.452505	1.07981	1.03642	0.779204	2.89745	1.77	2.14056	B
ENSG00000138061	CYP1B1	1.53875	1.46481	1.44862	2.68714	2.36321	2.90559	3.4954	3.53733	2.77879	11.621	10.8807	11.0103	B
ENSG00000185650	ZFP36L1	1.9399	1.99041	1.81563	3.82413	3.49912	3.37943	3.89388	3.92709	4.85798	14.7037	15.0214	13.7838	B
ENSG00000108691	CCL2	17.6671	17.4077	17.6247	46.6409	50.6591	45.2023	33.2368	32.3993	49.8021	141.978	143.875	114.766	B
ENSG00000160932	LY6E	5.07279	4.59252	4.96365	4.47869	5.13298	4.72928	6.32999	5.85378	3.47887	40.8331	37.5409	33.3366	B
ENSG00000170581	STAT2	2.52388	2.36072	2.35411	3.1391	3.00709	3.18568	4.84325	4.62167	3.32595	18.091	18.0611	19.2734	B
ENSG00000104081	BMF	0.455006	0.407217	0.376145	0.534912	0.498562	0.543241	1.05265	1.11991	0.948137	3.44213	3.12966	2.92663	B
ENSG00000142089	IFITM3	1.13023	1.12021	1.18618	1.47556	1.5208	1.53074	1.67228	1.65563	1.37745	9.88036	9.24074	7.68074	B
ENSG00000159388	BTG2	1.44193	1.29898	1.19651	1.69706	1.80029	1.87152	2.95072	2.93894	2.42908	11.02	10.8283	9.53539	B
ENSG00000137331	IER3	0.77163	0.507489	0.642736	1.13174	1.52747	1.50518	1.20001	1.1738	2.06807	5.60931	4.72466	4.99051	B
ENSG00000204103	MAFB	3.18659	2.71387	2.99955	4.34376	4.21661	4.37843	6.72454	7.07133	10.2523	24.5111	23.0926	23.855	B
ENSG00000149635	OCSTAMP	0.191974	0.204191	0.227743	0.601424	0.784735	0.622001	0.819238	0.743851	0.69373	1.6432	1.80975	1.64672	B
ENSG00000100292	HMOX1	0.0780431	0.0804213	0.0771151	0.127493	0.146737	0.113512	0.173628	0.204247	0.0909746	0.7329	0.668226	0.548321	B
ENSG00000123240	OPTN	0.324903	0.304419	0.334972	0.423231	0.428376	0.439985	0.679083	0.702375	0.42731	2.84368	2.64525	2.49688	B
ENSG00000171051	FPR1	0.123678	0.132881	0.10685	0.472612	0.553815	0.427476	0.214265	0.214043	0.197804	0.996504	1.14624	0.910084	B
ENSG00000090339	ICAM1	0.486223	0.502514	0.513084	1.45503	1.60659	1.446	0.925768	0.915213	1.1301	4.46519	4.24444	3.9245	B
ENSG00000177989	ODF3B	0.303707	0.285347	0.22523	0.302566	0.467598	0.431209	0.726951	0.769996	0.384123	2.12446	2.10877	2.68058	B
ENSG00000276085	CCL3L3	1.05187	1.179	0.892525	2.61979	3.10504	2.62011	1.72192	1.62193	1.7505	9.30181	9.33878	8.6353	B
ENSG00000137628	DDX60	0.12418	0.137131	0.118201	0.181334	0.164254	0.185714	0.271565	0.260784	0.163208	0.993949	1.2199	1.15519	B
ENSG00000135899	SP110	0.0489411	0.0560763	0.0457053	0.0629286	0.056448	0.0709992	0.0865635	0.102897	0.0657821	0.443898	0.424281	0.482509	B
ENSG00000204577	LILRB3	0.578963	0.457836	0.466696	2.26309	2.57867	2.18466	0.611672	0.583067	1.05916	4.36755	4.5154	4.59336	B
ENSG00000119669	IRF2BPL	1.29208	1.22185	1.22414	3.39916	3.63542	3.49325	1.96571	2.16262	1.94042	11.3237	11.9826	10.2302	B
ENSG00000244482	LILRA6	0.489413	0.560249	0.45346	2.2604	2.78393	2.33677	0.490674	0.513444	0.858876	4.55424	4.50532	4.44079	B
ENSG00000167601	AXL	0.187647	0.187082	0.210047	0.254426	0.261333	0.246049	0.310825	0.288079	0.272421	1.84517	1.82879	1.79718	B
ENSG00000115415	STAT1	2.32732	2.37073	2.27884	2.7271	2.44967	2.87997	5.16398	4.96265	2.78445	21.7395	22.276	21.7794	B
ENSG00000158481	CD1C	0.0453546	0.0852257	0.102368	0.323821	0.269343	0.426402	0.119601	0.0766592	0.22126	0.793151	0.766464	0.655679	B
ENSG00000130813	C19orf66	0.366825	0.312482	0.437626	0.406052	0.36576	0.39883	0.580393	0.640681	0.503721	3.7584	3.44545	3.57726	B
ENSG00000126709	IFI6	7.59516	7.71606	8.12208	10.2083	10.2961	9.36192	16.2165	14.3787	8.88271	83.2288	78.5277	68.386	B
ENSG00000138642	HERC6	0.115405	0.117591	0.1153	0.145738	0.132874	0.1393	0.248383	0.259621	0.13999	1.2546	1.15298	1.19346	B
ENSG00000162654	GBP4	0.205913	0.20452	0.189696	0.42656	0.338598	0.400724	0.220778	0.27843	0.310041	2.0012	2.3739	2.07967	B
ENSG00000226979	LTA	0.230368	0.216442	0.198077	1.07101	1.65519	1.04607	0.794401	0.584058	0.665978	2.55936	2.05938	2.35171	B
ENSG00000119714	GPR68	0.0309749	0.0459511	0.0381098	0.0920342	0.0824715	0.0750704	0.0694455	0.0757759	0.0677488	0.493047	0.392292	0.382983	B
ENSG00000227507	LTB	2.37406	2.37815	2.67355	9.08666	10.6738	9.3278	6.14357	6.66812	6.11888	30.0783	27.1593	25.3191	B
ENSG00000025708	TYMP	1.4583	1.5985	1.52165	2.43482	3.08277	2.66588	3.24572	3.19061	2.22503	17.5683	16.6826	16.929	B
ENSG00000104951	IL4I1	0.0341029	0.038614	0.0338339	0.0580767	0.0509675	0.0503327	0.0487785	0.0465565	0.0331791	0.429073	0.415213	0.371759	B
ENSG00000132530	XAF1	0.272792	0.327677	0.24773	0.48448	0.377849	0.536651	0.66192	0.628876	0.391504	2.9838	3.22536	3.8803	B
ENSG00000168062	BATF2	0.0919548	0.111595	0.0803008	0.101788	0.0969128	0.0698375	0.104922	0.152186	0.103842	1.24548	1.26331	1.10052	B
ENSG00000108771	DHX58	0.221641	0.225596	0.258068	0.283678	0.341924	0.271692	0.608823	0.600956	0.358753	3.11917	3.03934	2.87512	B
ENSG00000184979	USP18	0.21181	0.235948	0.17585	0.174793	0.210619	0.189814	0.340891	0.319418	0.185624	2.82863	2.9856	2.74193	B
ENSG00000179388	EGR3	0.0741553	0.0464483	0.0398505	0.117998	0.0815516	0.0948533	0.294576	0.271567	0.156317	0.737402	0.771885	0.711169	B
ENSG00000185507	IRF7	2.54981	2.871	3.04227	4.15811	5.09638	4.92137	7.68647	7.79	4.02204	43.7265	37.8135	40.1589	B
ENSG00000138646	HERC5	0.150044	0.142978	0.126681	0.331785	0.302647	0.337685	0.208436	0.192308	0.0912245	2.04969	2.10237	1.99789	B
ENSG00000173821	RNF213	0.541925	0.669304	0.581163	1.08583	0.968081	1.21785	1.73638	1.6349	1.05319	7.65532	8.47346	10.1806	B
ENSG00000172183	ISG20	0.0669042	0.0644716	0.0719077	0.095422	0.0943299	0.136596	0.130494	0.101485	0.0960879	1.18412	1.12497	0.943069	B
ENSG00000173193	PARP14	1.24655	1.33627	1.07648	2.33672	2.00324	2.45302	3.17729	3.01486	1.66696	18.056	20.4759	20.2601	B
ENSG00000138496	PARP9	0.676544	0.683029	0.612086	0.930585	0.835064	1.08811	1.77189	1.77396	0.838144	10.7506	10.7005	10.3895	B
ENSG00000269720	CTD-2521M24.13	0.0191111	0.0359116	0.0308104	0.0237991	0.0420344	0.027501	0.0775325	0.0646038	0.0258979	0.461996	0.333496	0.608914	B
ENSG00000134531	EMP1	0.169703	0.180609	0.14527	0.281776	0.369955	0.309757	0.703706	0.673935	0.592898	2.83486	2.80691	2.63961	B
ENSG00000132274	TRIM22	0.25753	0.221914	0.23191	0.533285	0.598801	0.496941	0.521646	0.510524	0.33702	3.82846	4.10949	4.02257	B
ENSG00000088827	SIGLEC1	0.439453	0.49579	0.451863	0.640617	0.612668	0.705407	1.2336	0.984026	0.47516	7.15646	7.59714	8.978	B
ENSG00000187608	ISG15	0.681733	0.576959	0.700556	0.721513	0.930009	0.90114	1.62303	1.38098	0.754581	13.5334	10.7351	11.1564	B
ENSG00000107201	DDX58	0.12989	0.127142	0.12421	0.186149	0.189012	0.193783	0.285518	0.293419	0.174455	2.41577	2.29748	2.19081	B
ENSG00000130589	HELZ2	1.77044	1.87439	1.65513	2.0954	2.27232	2.17692	5.24897	4.77147	2.17876	33.1488	31.6069	34.5357	B
ENSG00000185885	IFITM1	1.87514	2.41087	2.14797	3.2446	2.53973	3.6546	5.30513	4.62066	3.08493	45.6044	35.7858	40.719	B
ENSG00000166750	SLFN5	0.117322	0.0920366	0.0844721	0.294095	0.248026	0.263349	0.302679	0.326329	0.196546	1.73885	2.10277	1.97603	B
ENSG00000242574	HLA-DMB	0.0216564	0.0406946	0.0130928	0.260699	0.279843	0.218146	0.0494206	0.0457551	0.0831503	0.473404	0.527091	0.540683	B
ENSG00000115267	IFIH1	0.120256	0.147898	0.131247	0.199674	0.18203	0.222307	0.387831	0.361984	0.209348	2.88209	2.67497	2.60494	B
ENSG00000158477	CD1A	0.0590718	0.111002	0.0952343	1.16299	1.08582	1.3196	0.145502	0.135503	0.0914853	1.86641	2.11591	1.46076	B
ENSG00000177409	SAMD9L	0.735069	0.830191	0.643188	1.04977	0.806291	1.05594	2.31579	2.14528	0.851596	14.3572	16.014	16.2266	B
ENSG00000133574	GIMAP4	0.323764	0.269847	0.319914	3.9278	4.01424	3.58692	0.587893	0.507513	0.830303	6.48916	6.84884	5.9401	B
ENSG00000115155	OTOF	0.0780054	0.0862044	0.0858704	0.287285	0.308753	0.297027	0.249546	0.237265	0.107414	1.86823	1.85263	2.03649	B
ENSG00000089127	OAS1	0.304649	0.333318	0.344442	0.863872	0.842663	0.884376	0.969761	0.832571	0.40271	8.85497	8.04646	7.53229	B
ENSG00000152778	IFIT5	0.500117	0.485206	0.354937	0.744649	0.729346	0.870907	1.33425	1.20364	0.43708	12.487	11.638	11.3383	B
ENSG00000134326	CMPK2	0.243526	0.296691	0.22219	0.306596	0.326676	0.387661	0.740977	0.72032	0.323963	8.50368	7.76559	7.72228	B
ENSG00000023445	BIRC3	0.014298	0.016419	0.0115255	0.0540757	0.0559081	0.0670592	0.0531725	0.0590744	0.0330103	0.519693	0.474209	0.549999	B
ENSG00000119917	IFIT3	0.722729	0.714119	0.61913	1.06275	0.967856	1.07455	2.13143	1.91124	0.660153	30.2709	28.0823	26.1436	B
ENSG00000165949	IFI27	0.0382205	0.0303854	0.0616183	0.104956	0.0775988	0.124102	0.143131	0.126717	0.0531216	1.88117	2.0792	1.66378	B
ENSG00000119922	IFIT2	0.151328	0.147304	0.137369	0.208257	0.176917	0.180488	0.423113	0.437817	0.15765	6.99954	6.87544	6.12667	B
ENSG00000111335	OAS2	0.288825	0.353954	0.253907	0.706318	0.678997	0.784058	1.53473	1.42385	0.403684	14.2689	15.0608	14.1173	B
ENSG00000135114	OASL	0.0623682	0.058598	0.068429	0.139514	0.169567	0.169525	0.277624	0.243042	0.0939074	3.27739	3.30325	2.85552	B
ENSG00000133106	EPSTI1	0.0214107	0.0235207	0.0220383	0.0596154	0.0532507	0.0635163	0.109246	0.110515	0.0342218	1.37944	1.3502	1.30798	B
ENSG00000111331	OAS3	0.368785	0.409405	0.341583	0.613993	0.670451	0.726755	2.38308	2.15631	0.528191	22.2202	23.8299	23.2561	B
ENSG00000169245	CXCL10	0.043945	0.0550513	0.0236157	0.10945	0.161094	0.224843	0.148569	0.0990356	0.0529342	3.074	2.36785	2.4799	B
ENSG00000134321	RSAD2	0.00967809	0.0191964	0.0112687	0.0151768	0.0153738	0.013411	0.0774363	0.0708851	0.02623	1.21792	1.21085	1.1056	B
ENSG00000137965	IFI44	0.0268609	0.0252372	0.0216523	0.0871729	0.0913056	0.0585653	0.18575	0.187794	0.0286787	2.81843	2.82587	2.55242	B
ENSG00000117228	GBP1	0.0187198	0.0150756	0.0129341	0.273082	0.311745	0.259117	0.0461096	0.0361607	0.0169118	1.74413	1.93545	1.68888	B
ENSG00000185745	IFIT1	0.157614	0.223304	0.193601	0.299089	0.302647	0.30961	1.14691	1.06138	0.210196	24.7579	23.2075	20.2326	B
ENSG00000157601	MX1	0.127281	0.131377	0.119941	0.319984	0.33614	0.407592	1.20729	1.11733	0.230785	16.1988	15.5873	15.8841	B
ENSG00000137959	IFI44L	0.00797995	0.00624796	0.0128651	0.0198749	0.0234023	0.0229664	0.0701441	0.0730592	0.0120154	1.5378	1.49637	1.57487	B
ENSG00000109320	NFKB1	0.642688	0.659206	0.701809	0.795209	0.817572	0.79513	0.836665	0.828548	0.734108	1.39029	1.33492	1.29	B
ENSG00000171848	RRM2	33.4238	33.8578	32.1623	34.0289	35.1671	34.052	28.4721	29.4755	29.2911	16.7869	18.3349	15.8491	na
ENSG00000176597	B3GNT5	0.49549	0.406892	0.424877	0.199601	0.146609	0.198121	0.550218	0.520986	0.43371	0.240981	0.212323	0.238928	na
ENSG00000186205	MARC1	1.35698	1.39448	1.43312	1.78932	1.71385	1.76354	0.792449	0.765131	0.958709	0.760122	0.730263	0.699763	na
ENSG00000146904	EPHA1	0.433065	0.445637	0.524389	0.558754	0.635013	0.571927	0.277609	0.23607	0.375995	0.269995	0.210065	0.254979	na
ENSG00000167419	LPO	0.459257	0.453134	0.483851	0.697076	0.693886	0.763989	0.203874	0.19701	0.267352	0.237653	0.256414	0.237651	na
ENSG00000095970	TREM2	3.36781	3.08022	3.61567	1.29283	1.7945	1.3724	3.47621	3.19249	4.60419	1.88551	1.86136	1.60156	na
ENSG00000181754	AMIGO1	1.06564	1.10723	1.00553	0.754594	0.86171	0.733656	1.2016	1.37736	1.42708	0.509417	0.633295	0.572346	na
ENSG00000086548	CEACAM6	1.35358	1.48783	1.25663	0.619152	0.737068	0.502712	2.09759	2.35726	2.37891	0.579611	0.906743	0.729626	na
ENSG00000164933	SLC25A32	2.82729	2.74941	2.77494	3.22351	2.83358	3.0256	1.78206	1.61131	2.0765	1.54523	1.53829	1.4387	na
ENSG00000263513	FAM72C	0.33613	0.315811	0.416587	0.434281	0.434346	0.403078	0.306823	0.344431	0.28089	0.164243	0.202595	0.217791	na
ENSG00000129173	E2F8	3.04519	2.96749	2.82298	3.4467	3.23751	3.55786	2.95557	3.00328	2.40293	1.52439	1.69489	1.67391	na
ENSG00000183160	TMEM119	1.49388	1.34944	1.57906	1.59555	1.7696	1.72134	0.463308	0.493866	0.672937	0.893256	0.854219	0.708456	na
ENSG00000128591	FLNC	0.442941	0.418433	0.411532	0.642277	0.622505	0.617133	0.173823	0.177477	0.21589	0.233412	0.260496	0.215806	na
ENSG00000135776	ABCB10	1.04184	0.896382	0.996032	1.39436	1.20496	1.43963	0.661051	0.570416	0.624735	0.559722	0.568191	0.523805	na
ENSG00000149150	SLC43A1	0.489915	0.529501	0.501965	0.410435	0.510552	0.414323	0.564801	0.532865	0.677506	0.280112	0.314664	0.266414	na
ENSG00000103260	METRN	1.04456	0.873174	0.767717	0.414471	0.439228	0.43473	1.02048	0.986626	1.09633	0.55307	0.437362	0.547878	na
ENSG00000205426	KRT81	0.986402	1.02586	1.2402	1.44726	1.69199	1.70809	0.440447	0.408945	0.616506	0.71476	0.47292	0.69035	na
ENSG00000171724	VAT1L	0.401613	0.382295	0.398726	0.673038	0.614454	0.693194	0.173383	0.160934	0.333054	0.2326	0.235762	0.219904	na
ENSG00000144354	CDCA7	12.6148	12.8761	12.114	14.6289	15.2798	14.391	10.2645	10.532	10.7786	6.60732	8.01395	7.45895	na
ENSG00000123685	BATF3	0.470417	0.470962	0.447578	0.535661	0.667166	0.584456	0.234646	0.284588	0.376214	0.267078	0.283313	0.273827	na
ENSG00000123989	CHPF	10.8718	9.93706	11.1157	4.29459	5.40365	4.51334	11.3846	11.118	10.5963	6.84069	6.01491	6.13285	na
ENSG00000165996	HACD1	0.483558	0.50288	0.515754	0.619032	0.631921	0.635053	0.451755	0.358747	0.40573	0.312636	0.322072	0.305438	na
ENSG00000113739	STC2	0.445669	0.498485	0.444784	0.875069	0.98024	0.88224	0.184153	0.175366	0.29398	0.235292	0.331356	0.361079	na
ENSG00000168913	ENHO	0.348428	0.294629	0.196605	0.448363	0.498135	0.350974	0.123686	0.088338	0.0472164	0.179213	0.192007	0.198834	na
ENSG00000152556	PFKM	1.78674	1.88043	1.91105	2.82567	2.89444	3.0114	0.952376	0.992134	1.31714	1.32938	1.28782	1.25161	na
ENSG00000121068	TBX2	0.400851	0.386891	0.422996	0.251104	0.272515	0.244715	0.539613	0.622092	0.546495	0.333631	0.240977	0.273807	na
ENSG00000197043	ANXA6	1.24208	1.27934	1.32481	1.51182	1.64708	1.53453	0.686805	0.691375	0.842138	0.877961	0.950838	0.883107	na
ENSG00000140968	IRF8	13.9646	14.0399	14.6153	20.443	20.8369	20.4914	8.10019	8.38689	14.384	10.1877	10.8679	10.2497	na
ENSG00000121966	CXCR4	27.1474	26.1416	29.6981	52.2748	51.9826	50.106	12.956	12.2473	15.7091	23.2453	20.2925	20.2144	na
ENSG00000121769	FABP3	0.640015	0.726844	0.733793	0.931139	0.943023	0.903103	0.387585	0.433231	0.499609	0.55291	0.579257	0.546665	na
ENSG00000180730	SHISA2	0.24932	0.208786	0.17476	0.535465	0.530493	0.54076	0.071463	0.0641269	0.0587582	0.189567	0.194141	0.128874	na
ENSG00000122861	PLAU	0.976626	0.99635	1.03052	1.63552	1.58109	1.35913	0.578163	0.658867	0.768699	0.823552	0.935473	0.753461	na
ENSG00000158825	CDA	0.362036	0.325932	0.377225	0.571167	0.632424	0.595238	0.200715	0.222338	0.370188	0.330511	0.295089	0.287867	na
ENSG00000104833	TUBB4A	1.05083	0.88358	1.02504	2.39656	2.63504	2.6595	0.340057	0.452671	0.502372	0.778137	0.882509	0.882777	na
ENSG00000038427	VCAN	0.529275	0.530392	0.479149	2.05622	1.5351	2.37153	0.325851	0.335604	0.658387	0.406565	0.424551	0.515664	na
ENSG00000117450	PRDX1	13.188	13.2256	15.6231	19.5014	21.0239	18.5487	8.91128	8.50744	10.6604	12.7211	12.8912	11.4275	na
ENSG00000170854	MINA	0.906091	0.961475	1.00016	1.46006	1.4584	1.37049	0.632672	0.667623	0.799039	0.838412	0.931514	0.822809	na
ENSG00000179300	ZCCHC5	0.299563	0.281454	0.267347	0.488514	0.52946	0.687665	0.238722	0.135623	0.193307	0.319164	0.245653	0.234037	na
ENSG00000136868	SLC31A1	0.983019	0.925121	0.911589	1.39143	1.37501	1.39041	0.678134	0.599382	0.679635	0.865809	0.953587	0.837592	na
ENSG00000163923	RPL39L	0.231506	0.249755	0.25132	0.396467	0.463135	0.36941	0.178166	0.180409	0.205468	0.268066	0.243611	0.199163	na
ENSG00000010319	SEMA3G	2.3217	2.3393	2.35748	3.27023	3.38205	3.43966	1.10241	0.918582	1.83823	2.56125	2.24949	2.10893	na
ENSG00000182687	GALR2	8.84634	8.39504	9.6989	14.383	16.4564	14.1241	6.37199	5.5776	6.48986	9.21767	8.56783	9.08976	na
ENSG00000121743	GJA3	0.466668	0.458583	0.426744	0.297241	0.326438	0.270083	0.679706	0.681446	0.645525	0.473762	0.517141	0.448214	na
ENSG00000163563	MNDA	15.5732	15.138	17.6245	26.06	24.3381	27.7149	11.1159	10.5279	13.9963	18.4501	17.2969	16.0518	na
ENSG00000168268	NT5DC2	15.6737	14.9688	16.8292	31.5608	35.4087	33.0832	10.2774	9.77911	14.2042	18.2486	16.4069	16.8814	na
ENSG00000142765	SYTL1	1.14425	1.14657	1.07806	0.745877	0.84321	0.662565	1.60873	1.78812	1.44088	1.26438	1.18532	1.26087	na
ENSG00000164309	CMYA5	0.490153	0.493184	0.447585	0.35393	0.287419	0.401403	0.847783	0.840752	0.645233	0.4431	0.542769	0.59513	na
ENSG00000104970	KIR3DX1	0.237318	0.192908	0.210644	0.537936	0.486786	0.514171	0.151449	0.202813	0.286665	0.227669	0.306128	0.246002	na
ENSG00000160326	SLC2A6	2.46308	2.30196	2.70554	2.47327	2.83274	2.41701	1.56574	1.42558	1.47693	3.39023	3.01095	3.01903	na
ENSG00000157557	ETS2	2.96609	2.77177	2.86883	4.42977	4.16769	4.66073	1.87952	1.92463	2.06222	3.94226	3.41705	3.5453	na
ENSG00000095370	SH2D3C	0.402053	0.364779	0.383902	0.585916	0.653743	0.619115	0.30102	0.303322	0.305542	0.540506	0.464353	0.480864	na
ENSG00000118298	CA14	0.365511	0.331003	0.38338	0.427753	0.484298	0.595681	0.214389	0.275402	0.230748	0.498311	0.473218	0.52774	na
ENSG00000132846	ZBED3	0.770639	0.846519	0.645167	1.54346	1.46615	1.61023	0.765374	0.730509	0.590847	1.06092	1.06903	1.09617	na
ENSG00000183186	C2CD4C	0.261606	0.166787	0.218409	0.364563	0.524023	0.466085	0.142141	0.150022	0.109729	0.374835	0.257433	0.311017	na
ENSG00000186818	LILRB4	3.50213	3.6519	3.89149	5.81387	6.47702	5.68297	2.73415	2.72139	3.39123	5.58554	5.56052	4.99131	na
ENSG00000197879	MYO1C	0.887884	0.866164	0.921322	1.4561	1.61894	1.43556	0.689868	0.729829	0.819686	1.31444	1.37883	1.25688	na
ENSG00000066294	CD84	0.259617	0.229424	0.191713	0.592345	0.550059	0.564306	0.155594	0.18565	0.228802	0.262397	0.373507	0.370383	na
ENSG00000188042	ARL4C	0.0695294	0.0734921	0.0840704	0.346341	0.506576	0.458578	0.0440745	0.0661049	0.094221	0.143049	0.1357	0.0578633	na
ENSG00000090382	LYZ	12.7581	11.9757	14.0668	45.3051	41.5777	45.2504	8.91857	8.54158	12.3438	20.7515	19.9134	18.6741	na
ENSG00000116774	OLFML3	0.599691	0.571022	0.604006	1.5874	1.65559	1.59192	0.298447	0.301669	0.535041	0.970049	0.903717	0.850236	na
ENSG00000198624	CCDC69	1.33055	1.21894	1.44507	2.18978	2.25275	2.35569	0.849591	0.818725	0.920544	2.16799	2.02112	1.96598	na
ENSG00000243364	EFNA4	0.598964	0.613404	0.589039	1.01442	1.31741	1.12049	0.382719	0.460633	0.514058	0.955033	0.902189	0.922874	na
ENSG00000143545	RAB13	18.1817	17.4627	21.6225	14.0504	14.3088	15.0293	20.2458	19.729	22.8112	34.4711	28.0611	25.862	na
ENSG00000180549	FUT7	1.57361	1.50159	1.73424	3.3477	4.28586	3.25514	1.34664	1.34027	2.25461	2.73167	2.4502	2.26838	na
ENSG00000166401	SERPINB8	0.731763	0.776262	0.788932	1.96019	1.94494	1.92415	0.566214	0.580582	0.97583	1.14857	1.28763	1.13114	na
ENSG00000124785	NRN1	1.56109	1.44967	1.55103	2.70959	2.84669	2.6156	1.18196	1.396	1.32176	2.49472	2.35739	2.37216	na
ENSG00000125249	RAP2A	0.603493	0.536032	0.553318	1.47818	1.28452	1.45889	0.521893	0.545482	0.604781	0.944575	0.940615	0.841968	na
ENSG00000181019	NQO1	4.48642	4.02637	4.9647	7.46089	7.35376	7.62044	3.54345	3.45771	3.53522	7.93403	6.90233	6.92002	na
ENSG00000061273	HDAC7	1.26958	1.20518	1.31228	2.29813	2.62273	2.35758	1.0638	1.02849	1.11008	2.14227	2.06073	2.0103	na
ENSG00000143891	GALM	0.231505	0.234042	0.271337	0.3867	0.418556	0.371338	0.169526	0.171778	0.182793	0.467723	0.383575	0.358021	na
ENSG00000136068	FLNB	1.06239	1.10576	1.00892	1.96652	1.95279	2.19174	0.973669	0.952522	0.954972	1.6681	1.67173	1.90568	na
ENSG00000180044	C3orf80	10.3903	9.99095	8.78988	7.97458	6.90356	7.33306	15.0251	14.8178	12.6012	17.0485	15.3083	16.0071	na
ENSG00000103381	CPPED1	0.440871	0.407631	0.440962	0.862329	0.845219	0.850994	0.381903	0.370949	0.516051	0.756781	0.697219	0.710739	na
ENSG00000139626	ITGB7	1.17786	1.22552	1.22902	1.94667	2.21407	2.03812	0.732261	0.788962	0.847336	2.02391	2.08747	2.03307	na
ENSG00000177721	ANXA2R	0.469015	0.592892	0.591161	0.453095	0.562686	0.335413	0.614075	0.598157	0.462236	1.03512	0.916353	0.892162	na
ENSG00000146242	TPBG	0.887613	0.730786	0.748688	0.668527	0.583674	0.684728	1.30397	1.26439	0.946553	1.44963	1.18922	1.45343	na
ENSG00000057657	PRDM1	0.550778	0.511934	0.476114	0.517327	0.43358	0.545381	0.413348	0.408064	0.441554	0.931138	0.846263	0.890397	na
ENSG00000182580	EPHB3	0.434576	0.41466	0.413008	0.847919	1.04138	0.853277	0.526514	0.515885	0.537729	0.744495	0.739252	0.707639	na
ENSG00000100299	ARSA	1.57014	1.75938	1.84664	1.33025	1.71967	1.27171	2.40832	2.17531	2.16843	3.07151	3.05557	2.8888	na
ENSG00000002933	TMEM176A	0.487903	0.319497	0.58994	0.699647	0.943057	0.858118	0.232429	0.137444	0.253782	0.935364	0.787591	0.717161	na
ENSG00000188157	AGRN	0.913703	0.876676	0.920072	0.605722	0.708607	0.63859	1.0299	1.0293	0.810573	1.68249	1.54043	1.53438	na
ENSG00000075426	FOSL2	2.46732	2.38538	2.26816	5.71309	5.55485	5.91815	2.25205	2.2274	3.09578	4.11235	4.26809	4.17838	na
ENSG00000130592	LSP1	1.42802	1.37338	1.37504	2.73803	3.0755	2.57132	0.76693	0.759801	0.934897	2.54448	2.45763	2.37029	na
ENSG00000225663	MCRIP1	1.09013	1.06316	1.28471	0.881211	1.26195	0.895964	1.60998	1.48697	1.18353	2.16412	2.0405	1.87962	na
ENSG00000130827	PLXNA3	0.727997	0.71592	0.690644	0.568746	0.680615	0.569699	1.17013	1.12164	1.14085	1.26593	1.11876	1.40691	na
ENSG00000126759	CFP	3.00522	2.76439	2.787	4.6002	5.4642	4.32728	1.68366	1.63027	3.44412	4.93453	5.35201	4.97066	na
ENSG00000110031	LPXN	0.529788	0.530307	0.512467	0.99526	0.976277	0.962409	0.420908	0.425916	0.520958	0.987967	0.923879	0.910217	na
ENSG00000213699	SLC35F6	1.32119	1.3612	1.31217	2.41923	2.34239	2.31974	1.23355	1.0522	1.00209	2.53401	2.40986	2.27242	na
ENSG00000104946	TBC1D17	0.615942	0.590281	0.615665	0.496016	0.568996	0.499307	0.618463	0.596016	0.570363	1.10249	1.05787	1.14528	na
ENSG00000214212	C19orf38	0.331808	0.304844	0.330102	0.619804	0.734426	0.621523	0.236424	0.257342	0.377547	0.62865	0.606602	0.546279	na
ENSG00000160602	NEK8	0.266166	0.266872	0.244975	0.229217	0.218443	0.247721	0.374714	0.36091	0.351716	0.490394	0.446958	0.506302	na
ENSG00000050820	BCAR1	0.469795	0.460301	0.443576	0.553444	0.635954	0.595888	0.394851	0.391113	0.481326	0.941351	0.819572	0.792132	na
ENSG00000155926	SLA	0.393308	0.422393	0.35646	0.86346	0.855243	0.889819	0.266116	0.251513	0.298317	0.764291	0.747575	0.680637	na
ENSG00000171631	P2RY6	0.252537	0.219019	0.253841	0.354804	0.420523	0.363893	0.167989	0.169355	0.195817	0.437529	0.492992	0.435645	na
ENSG00000168306	ACOX2	0.125709	0.144582	0.139769	0.514622	0.597084	0.521895	0.0945246	0.0842575	0.204617	0.292075	0.251815	0.231909	na
ENSG00000124216	SNAI1	1.77706	2.15939	2.1487	2.88671	3.45911	3.22207	1.73026	1.62696	2.12451	4.15575	3.78109	3.67328	na
ENSG00000182718	ANXA2	3.21876	3.26694	3.52251	7.24123	7.98777	7.24106	2.56661	2.65517	3.21477	6.58168	6.74163	5.79844	na
ENSG00000151498	ACAD8	2.01462	1.84776	1.94921	3.81592	3.9036	3.9439	2.20928	2.14848	1.98063	3.76461	3.74727	3.75707	na
ENSG00000112297	AIM1	0.577576	0.549799	0.486347	1.10312	0.966671	1.18709	0.560838	0.556789	0.552529	0.952132	1.10144	1.07652	na
ENSG00000181218	HIST3H2A	2.57199	2.96571	3.10988	2.84703	3.25708	2.31787	3.59671	3.85322	2.74604	5.97306	5.44028	5.48546	na
ENSG00000163131	CTSS	6.78985	6.40597	6.38674	10.1784	9.72156	9.83801	6.12386	5.89806	6.79927	13.2339	13.1583	11.9519	na
ENSG00000185339	TCN2	0.264471	0.296576	0.236569	0.331471	0.42783	0.379757	0.176516	0.186015	0.223512	0.505503	0.562591	0.494962	na
ENSG00000183779	ZNF703	1.5679	1.33502	1.38236	2.50166	2.45172	2.38157	0.969042	1.09731	1.33532	3.27618	2.55006	2.57859	na
ENSG00000178860	MSC	0.800276	0.527451	0.914685	1.32878	1.31358	1.38651	0.569379	0.757075	0.517957	1.53589	1.31643	1.56773	na
ENSG00000136826	KLF4	1.73428	1.79239	1.72252	4.8645	5.46976	5.00318	1.26897	1.42902	2.12634	3.66366	3.50425	3.22827	na
ENSG00000205808	PLPP6	2.55896	2.64915	2.54979	2.44903	2.74905	2.51174	4.18146	4.33522	3.74598	5.16727	5.57099	4.68738	na
ENSG00000129667	RHBDF2	0.933458	0.94172	0.873461	1.09357	1.25	1.10124	0.780751	0.812721	0.964646	1.71148	1.92407	1.84648	na

## Sheet: Table S4
Table S4. Gene sets
UP in THP1 after 24 hr PMA	DOWN in THP1 after 24 hr PMA	LSC maintenance signature (Somervaille et al., 2009)	Genes anti-correlated with LSC maintenance signature
AGPAT4	AAMDC	AASDHPPT	ACTR2
OAS1	AARS	ACP6	ADAP2
ADO	ACACA	AGPAT5	ADD3
PXYLP1	ACACB	AKR7A2	AK8
ALAS1	ACKR2	AMER1	AKNA
ABHD17A	ACSBG2	ANGPTL4	AMPD3
ABHD2	ACTA2	ATAD3A	ANXA1
ABHD6	ACTL6A	ATP5F1B	ANXA7
ABL2	ACYP1	BCAS2	AP1G2
ACRC	ADGRA2	C21orf91	AP2A2
AFAP1	ADIPOR2	C4orf46	APH1B
AFAP1L1	ADSSL1	CACYBP	APOBEC1
ALCAM	AIG1	CAD	APOBR
ATF3	AJAP1	CALU	ARHGAP30
ATF5	AK2	CBX5	ARPC2
ACVR1	AK3	CCDC6	ATP13A2
ACSL1	AKTIP	CCT7	ATP7A
ADAM8	ALAD	CCT8	B4GALT1
ADORA2B	ALDH6A1	CDC16	BCL10
ADORA3	ALDOC	CDC73	BMF
ADARB1	ALG10	CDK2AP1	BMT2
ADGRE2	ALYREF	CENPP	BST1
ADPRH	ANAPC11	CETN2	BTG1
ADM	ANAPC16	CFAP298	C16orf54
AGRN	ANAPC5	CHCHD4	C16orf72
AHNAK2	ANKLE1	CKS2	C1orf54
ALDH1A2	ANKRD35	CLNS1A	C5AR1
A2M	ANKRD37	COASY	C6orf120
AMDHD2	ANKZF1	COPRS	C9orf72
ANGPTL6	ANP32B	COQ9	CALCRL
ASB1	ANXA8L1	CTPS1	CAMTA2
ANKRD33	APITD1	DCUN1D5	CCDC88B
ANXA2	APOBEC3B	DDX19A	CCDC9
APOC1	APOBEC3H	DGCR6	CCM2
ALOX5AP	ARHGAP19	DKC1	CCNL1
ADAP2	ARHGEF10	DLAT	CCNL2
AGAP3	ARHGEF17	DPY30	CCR2
ARAP3	ARHGEF25	DRG1	CD244
ARMC9	ARHGEF39	DTD1	CD300A
ACTR1B	ARNT	DTYMK	CD300C
ARRB2	ASAH1	DUT	CD300LF
ASPHD1	ASCC1	DYNLRB1	CD80
ABCB1	ASF1B	E2F6	CD99
ABCC10	ATAD5	EBNA1BP2	CDC14B
ATP5I	ATL1	EEF1E1	CDC42
ATP6V0A1	ATP23	EIF1AX	CDK11B
ATP6V0B	ATPAF1	ENOPH1	CDK9
ATP6V0D1	ATPIF1	ENY2	CFLAR
ATP6V1F	ATRIP	ETFA	CKAP4
ATP1B1	AURKA	ETFB	CLEC4D
ATP1B3	B3GALT4	EXOSC7	CLEC4E
ATP8B2	B4GALT2	EXOSC8	CLEC7A
ARID5B	BCL11A	FAM122B	CLN3
ACKR3	BCL11B	FAM3C	COL1A1
BAIAP2	BCL7C	FARSB	CORO1B
BCL7B	BCL9	FIGNL1	CPEB2
BTG1	BCORL1	FTSJ1	CREB3
BAG3	BDH1	GALNT2	CREBRF
BCL2L1	BEGAIN	GEMIN2	CRISPLD2
BCL2A1	BEX5	GEMIN6	CSF1R
BICD1	BHLHB9	GID4	CSK
BAMBI	BLVRA	GPN3	CSNK1G1
BMP2K	BMP8A	GSPT1	CTDSP2
BAALC	BMP8B	GTF2F2	CTSB
BRI3	BNIP3	GTF2I	CWC22
BIN3	BRE	HDAC2	CYBB
BTG2	BRI3BP	HIKESHI	CYLD
BTNL3	BST1	HMGB3	CYP4F2
CDH23	BUB3	HMGN5	DDI2
CAB39L	BUD13	HSDL2	DGAT2
CALHM2	C10orf35	HTRA2	DNAJB14
CACNA1E	C12orf75	IDH3A	EIF5A2
CAMK1	C14orf80	ILF2	EPS8
CAMK2B	C16orf74	ILKAP	EPSTI1
CLIP2	C1orf112	IMP3	EVI2A
CAPRIN2	C4orf46	IPP	FAM13B
CHST7	C9orf40	KDELR2	FAM214A
CASS4	C9orf64	KRTCAP2	FAM76A
CARD19	C9orf66	LAMP3	FAM98B
CTSA	CABLES2	LYAR	FDFT1
CTSB	CACNA2D3	METAP2	FILIP1L
CTSD	CASC10	MFSD13A	FKBP15
CTSH	CASP1	MRPL18	FPR1
CTSL	CBS	MRPL35	FPR2
CTSO	CBX1	MRPL39	FTH1
CTSS	CBX4	MRPL41	FYB1
CBLB	CBX7	MRPL42	FYCO1
CCL21	CCDC115	MRPL44	GCNT2
CEBPB	CCDC136	MRPL45	GDI2
CD109	CCDC151	MRPL50	GNS
CD1B	CCDC34	MRPL51	GOLM1
CD276	CCHCR1	MRPS16	GPCPD1
CD52	CCL28	MTF1	GPNMB
CD53	CCNB2	MTF2	GPR18
CD55	CCNE1	MTFP1	GPR35
CD63	CCR2	MTX2	GPR65
CD68	CD19	MYB	GRK6
CD72	CD244	MZT2A	GRN
CD81	CD38	NAA10	GSAP
CD82	CD70	NARS2	H2AC17
CD9	CDA	NDUFA9	H2AW
CLK1	CDC25C	NDUFAF4	H2BC10
CLK4	CDC45	NDUFAF5	H3-3A
CDC42SE1	CDCA4	NDUFB2	HAAO
CDK5RAP2	CDCA7	NDUFC1	HACD4
CDK5RAP3	CDCA7L	NIFK	HCFC1R1
CCPG1	CDCA8	NOP58	HCK
CRABP2	CDK2	NUDT19	HERC4
CLN3	CDKN2A	NUDT3	HERPUD2
CLN8	CDKN2C	NUDT5	IFI16
CKLF	CDKN2D	OCRL	IFNAR1
CHI3L1	CDT1	ORC2	IFNAR2
C6orf1	CEACAM6	OSTC	IFT122
CXorf23	CENPA	PA2G4	IKZF1
CXorf38	CENPH	PCBD2	IL13RA1
CFAP36	CENPL	PDCD2	IL6ST
CFAP46	CENPN	PDE6D	INPP5D
CMTM3	CENPO	PEBP1	IPCEF1
CLTC	CENPP	PHKB	IQGAP1
CLDN3	CENPT	POLR2H	IRF5
CCDC107	CEP72	POLR3K	ITGAL
CTHRC1	CEP76	PPAT	ITGB5
COL4A2	CERK	PPP1R3E	KCNH3
CSF1R	CFAP20	PSME3	KIAA0232
COMMD7	CGREF1	PSMG2	KIAA0513
C5AR2	CHAF1A	PTPRS	KIF3B
COPRS	CHAF1B	PTTG1	KLF13
CPNE2	CHEK1	PXMP2	KLF3
CNIH3	CHST4	RAD1	KLHL41
CUX2	CHTF18	RBM14	KMT2C
CCND1	CIT	RFC4	KMT2E
CDKL3	CKS1B	RPS27L	LARP4B
CSTB	CLEC11A	RRP15	LCN2
CSRP1	CLEC3B	RRP8	LEPROT
CYSTM1	CLTCL1	RRS1	LILRB3
CYP19A1	CNFN	RSBN1	LILRB4
CYTIP	CNTNAP3	RWDD4	LITAF
CYTH4	COCH	SDHAF4	LMO4
CYFIP1	COL8A2	SELENOI	LRPAP1
CPEB1	COL9A3	SEPHS1	LRRFIP1
DHX35	COLGALT2	SERBP1	LSP1
DOCK3	COPG2	SERF1A	LTF
DAD1	COX15	SFXN1	LYN
DCSTAMP	CPM	SLC16A1	LYZ
DNASE1L2	CPOX	SLC25A37	MAF1
DIRAS2	CRABP1	SLC35A1	MALT1
DISP1	CRACR2B	SMS	MAP3K1
DLGAP4	CREB3L4	SMYD2	MAP3K8
DDIT4L	CRIP1	SNRPA1	MAP3K9
DNAJB5	CSF3R	SSBP3	MAPK13
DRAP1	CSNK1G1	ST13	MAPK7
DUSP14	CSPG5	STRBP	MARCH1
DUSP2	CTDSPL	SUCLG1	MARF1
DUSP4	CTNNA2	SUCLG2	MCL1
DUSP5	CTNNBIP1	TASP1	MED15
DUSP7	CTPS2	TEX30	MFSD14A
DUSP8	CXCR2	THAP12	MFSD6L
DYNLT3	CXCR4	TIMM17B	MIER1
DYSF	CYP2J2	TIMM8A	MKNK1
DMWD	DBNDD2	TMED5	MKRN1
EGR2	DCAF12	TMEM186	MLXIP
EVI2A	DCAF12L1	TMEM69	MMP8
ENC1	DCLRE1B	TMX4	MPEG1
ELOVL1	DDB2	TRIM37	MPP7
EVL	DDHD2	TRIM45	MPPE1
ERMP1	DDT	TRMT2B	MSN
ELMO2	DENND1A	TTC4	MVD
EID1	DEPDC5	TXNRD1	MYADM
EFNB1	DEPTOR	TYMS	MYH9
EMP3	DERA	UBQLN4	MYO9B
EPSTI1	DERL3	USP14	NADK
EPHX4	DGKG	UTP11	NAPSA
ETHE1	DHRS9	UTP18	NCOA3
ETV5	DIS3L	VKORC1	NEK9
FAM129B	DMRTA2	WDR36	NF1
FAM20C	DNAJC5B	WDR61	NFKBIZ
FAM214B	DNAJC9	XPOT	NIPA2
FAM234B	DPYSL4	XRCC6	NISCH
FAM63B	DROSHA	ZADH2	NPC2
FAM76A	DSCC1		NR2F6
FAIM	DSN1		NR3C1
FA2H	DTL		NSD3
FABP5	DUT		NUPR1
FBXO32	DZANK1		OLFM4
FCER1G	E2F2		OTOA
FRMD4A	EAF2		PABPC1L
FERMT2	ECH1		PAG1
FERMT3	EGLN1		PCMTD2
FTH1	EHBP1		PDE4B
FGGY	EME1		PFKFB4
FGR	ENOSF1		PHF20L1
FMOD	EPHX2		PHLPP1
FKBP15	EPPK1		PICALM
FLT4	ERCC6L		PIK3AP1
FNIP2	ERH		PIK3R6
FPGS	ESPL1		PILRA
FOXO1	EVI5		PITPNA
FMNL1	EXO1		PLCG2
FMNL3	EXOSC8		PLCL2
FYTTD1	EZH2		PLD4
FHL2	EZR		PNPLA8
FKRP	FAAP24		PNRC1
FXYD5	FADS2		POLB
FYN	FAM118A		PPP4R1
GPR3	FAM124B		PPP4R3B
GPR65	FAM24B		PRAM1
GPR88	FAM57B		PRR13
GABARAPL1	FAM69B		PSME1
GAL	FAM83D		PSME2
LGALS9	FANCD2		PTGER4
BBOX1	FANCI		PTPN1
GATS	FBLN1		PTPRC
GSN	FBXO4		RAB8B
GSG1	FBXO43		RAF1
GLIPR1	FCGR2A		RALGPS1
GLIPR2	FEN1		RASSF5
GNS	FGFR3		RBFA
GNPDA1	FIBCD1		RBM42
GFOD1	FKBP5		RELB
GRIK5	FOXE1		RELT
GRINA	FOXM1		RFFL
GLS	FPR2		RIN2
GSTO1	FRMPD3		RIPK1
GYPC	FSTL3		RNF141
GPM6A	FZD2		RNH1
GPC1	GAREM2		RRBP1
GPC3	GAS6		RTN4
GPC4	GAS8		SAMD8
GNLY	GFI1		SAMD9L
GDF15	GGA2		SAMSN1
GBP2	GINS2		SAT1
HECA	GINS4		SCAND1
HSPA4	GJC1		SEC16A
HERC6	GMNN		SENP6
HEBP1	GNA14		SF3B1
HMOX1	GNB5		SFXN5
HS2ST1	GNG4		SH3BGRL
HBEGF	GPATCH1		SH3BP5
HAVCR2	GPD1L		SH3GLB1
HMGA1	GPR18		SIK3
HPCAL4	GPR63		SIRPB1
HRH1	GPR89B		SKIL
HM13	GPRASP2		SLA
HIPK2	GPT2		SLAMF9
HOMER1	GPX7		SLC11A1
HAS3	GRB2		SLC12A6
HSD3B7	GSDMB		SLC12A9
IDS	GSTM3		SLC15A3
IFI30	GTF2IRD2		SLC25A28
IER3	GTSE1		SLC30A7
IER5L	GTSF1		SLC31A2
IKBKE	H1FX		SLC37A3
ITPRIP	H2AFJ		SLC38A6
INPP5F	H2AFV		SLC44A1
ITPKB	H2AFZ		SMAD4
ITM2B	HADH		SNAPC3
ITGA11	HAUS4		SNRK
ITGAM	HAUS8		SNX10
ITGAX	HCK		SOAT1
ITGB1BP1	HCN3		SPIRE1
ITGB2	HDAC1		SQSTM1
ITGB5	HDAC6		SRPRA
IFNAR1	HEATR6		SSH2
IFI16	HEBP2		ST3GAL5
IFNGR1	HENMT1		STARD3
IFIH1	HEYL		STARD5
IL1A	HIC2		STARD9
IL1RN	HIST1H1B		STK10
IL4I1	HIST1H2BC		STX17
IL4R	HIVEP2		SYNJ1
IL7R	HJURP		SYTL3
IQGAP2	HK3		SZT2
IAH1	HOXA10		TBC1D14
JAG1	HPS4		TBC1D23
KPNA4	HSD11B1		TCP11L2
KRT75	HSPA14		TGM2
KIAA1033	HSPA2		THEMIS2
KIFC3	HSPB11		TLR2
LMNA	HYAL3		TM2D2
LRRC8A	HYI		TM9SF2
LPXN	HYLS1		TMEM106A
LASP1	IDH1		TMEM131L
LIMK1	IFT88		TMEM140
LMO4	IGF1R		TMEM154
LIMS1	IGSF3		TMEM19
LAT	IL1RAP		TMEM219
LAT2	IMMP1L		TMEM243
LONRF3	IMMP2L		TMEM268
LDLRAP1	IMPA2		TMEM71
LDLRAD4	IMPDH2		TMOD3
LSP1	INCENP		TMSB10
LOXL3	ING5		TNFAIP8L2
MSR1	INPP5A		TNRC6A
MAF	INTS7		TOR1AIP1
MAFB	IPO9		TP53INP1
MAFF	IRF8		TP53INP2
MFSD12	IRX3		TPD52
MFSD6	IRX5		TPM4
ME3	ITGA2B		TPST2
MALT1	ITGB3BP		TREX1
MGAT1	ITPKA		TRIM34
MGAT4B	ITPR3		TRIM5
MAP3K7CL	IZUMO2		TRIO
MAMLD1	JADE1		TRPS1
MMP14	JADE2		TSEN34
MMP19	JADE3		TTC14
MXD1	KATNA1		TTC7A
MELTF	KBTBD11		UBE2H
MTSS1	KCNS1		UBE2J2
METRNL	KIAA0101		UBP1
MSRA	KIAA1161		UNC93B1
MMAA	KIAA1328		USP7
METTL7A	KIF17		VAMP4
MAPRE3	KIF20A		VMP1
MAST4	KIF24		VPS37C
MRPS6	KIF2C		VPS54
MAP3K14	KIF4A		VTA1
MPV17	KIRREL2		WFDC21P
MCOLN1	KLC1		WIPF1
MBP	KLF11		XDH
MLLT11	KLHL23		XPO6
MYEOV	KLHL3		YPEL3
MYO1B	KLK1		YWHAZ
MYO1E	KLK10		ZBP1
MYO9B	KYAT3		ZBTB20
MYL10	LACE1		ZC3H11A
MYO6	LAMP5		ZFP36L1
MTMR6	LDHD		ZNF263
MYOZ1	LETMD1		ZNF513
NQO1	LGALS12		ZNFX1
NDST1	LGALS4		ZSWIM8
NRROS	LGMN
NES	LIN7A
NEDD4	LMBR1
NRSN1	LMNB2
NPTX1	LMTK3
NPTXR	LPCAT1
NRP1	LRP5
NAB2	LRR1
NLRC5	LRRC26
NLRP12	LRRC34
NOMO2	LRRC42
NOP10	LRRC45
NFIL3	LSM3
NCOA3	LSM5
NR3C1	LSS
NABP1	LST1
OR51S1	MAD2L1
OSBPL11	MAP4K1
OSBPL3	MAST1
OSBPL8	MCM10
PAX8	MCM2
PALLD	MCM3
PNO1	MCM4
PXN	MCM7
PDLIM7	MDC1
PPIF	MED20
PRDX1	MED30
PPARD	METTL21A
PPARG	MFSD10
PI4K2A	MIS18A
PITPNC1	MKI67
PLA2G4C	MLH1
PLA2G15	MLLT10
PLCB2	MMAB
PLD3	MMS22L
PEA15	MNX1
PIM1	MOCOS
PIM3	MORC4
PLAUR	MPPE1
PDGFC	MRPL11
PLEK	MRPL16
PLEKHA2	MRPL33
PLEKHO1	MRPS33
PHLDA1	MS4A3
PLXNA1	MS4A6A
PLXDC2	MSH5
PARP12	MSRB2
PARP9	MSRB3
PMFBP1	MT3
KCNN4	MTFR2
KCTD13	MTMR4
KCTD2	MXD3
KCNJ2	MXI1
PPARGC1A	MYB
PRDM1	MYCBP
PFDN4	MYLIP
PSEN2	NAAA
PRR16	NAGA
PRR5L	NAPSA
PCSK5	NAT6
PCSK6	NCALD
PSAP	NCAPD3
PTGDS	NECAB2
PTGS1	NENF
PROC	NIF3L1
PACSIN2	NIPAL3
PPP1R11	NKX2-2
PPP1R15A	NKX3-2
PTPRG	NLRP3
PCDH7	NME4
P2RX4	NMNAT3
PDXK	NMT2
PKM	NOD1
RABGAP1L	NOD2
RAB13	NOL9
REP15	NOLC1
RAB40B	NRM
RAB5C	NSMCE4A
RABEP2	NTNG2
RFTN1	NUDT16
RAPGEF1	NUDT6
RAP1A	NUDT8
RIN2	NUP210
RHOQ	NUP37
RIT1	NUP62
RASA1	NUP85
RAC2	OCRL
RCVRN	ODF2
RGCC	OIP5
RGS1	OLIG1
RGS13	ORC1
RGS16	OXCT2
RPTOR	P2RY2
RFX2	P2RY8
RENBP	PAAF1
RAET1L	PACSIN3
ARHGAP10	PAN2
ARHGAP18	PANK2
ARHGAP22	PAQR4
ARHGEF3	PAQR8
RPS6KA1	PARL
RPS6KL1	PARP2
RNF166	PARP8
RUBCN	PASK
S100A4	PATZ1
S100A6	PAXIP1
SUN2	PCID2
SBDS	PCNA
SEL1L	PDAP1
STK10	PDHA1
STK32B	PDK3
STK38L	PDLIM1
SERPINE2	PEBP1
SERTAD1	PECR
SERTAD2	PEX11A
SGK1	PGBD2
SETD4	PGK1
SHB	PGM1
SH3PXD2A	PHF12
SH3BGRL3	PHKA2
SH3GLB1	PHLDB3
SH3RF1	PHLPP1
SHC4	PHYH
SIPA1L2	PIWIL4
SIRPA	PKP4
SSBP3	PLAC8
SMCO4	PLAGL2
SLAMF7	PLCD1
SMIM14	PLCG1
SLC11A2	PLEKHG3
SLC12A8	PLEKHH3
SLC15A3	PM20D2
SLC17A9	PML
SLC20A1	POLE
SLC25A20	POLE2
SLC31A2	POLH
SLC38A7	POLR1E
SLC41A2	PPA2
SLC45A3	PPIH
SLC6A6	PPP1R21
SLC7A7	PPP1R27
SLCO2B1	PPP2R3B
SGPP1	PRCP
SPIRE1	PRDM8
SPSB1	PREX1
SPOCD1	PRG2
SPRED2	PRICKLE1
SRPK2	PRIM1
SOX4	PRIM2
SEMA4F	PRKAG2
STIP1	PRKCQ
SUSD6	PRKCZ
SRPX2	PRPF4
SWT1	PRPS2
SYNJ1	PRRX2
SYNJ2	PRSS16
SDC2	PRSS57
SDC4	PRTN3
STX1A	PSAT1
TLN2	PSTPIP2
TBC1D10C	PTK7
TBC1D2	PTPRF
TRA	PTPRN2
TNS1	PXMP2
TNS3	PYCARD
TEX2	QRFPR
TEX9	RAB26
TESK2	RAB33A
TAB1	RAC3
THTPA	RACGAP1
THBS2	RAD1
TMSB10	RAD51
TG	RAD51C
TIMP1	RAD54L
TNFAIP8L3	RAF1
TLR1	RALGPS1
TLR6	RANBP1
TCF4	RARRES3
TBL2	RASGRP2
TLE3	RASGRP4
TGM2	RASSF2
TMCC2	RAX
TMEM158	RBBP7
TRIB1	RBM4B
TREM2	RCAN3
TREML1	RCC1
TRIM13	RCCD1
TRIM8	RCOR2
TRIM9	RECQL4
TNNI2	RET
TPSAB1	RFC3
TSC22D1	RFC4
TUBA8	RFC5
TUBB2A	RFFL
TUBGCP2	RFWD3
TTL	RGMA
TNFRSF12A	RHBDL1
TNFRSF21	RIC8B
TNFSF14	RILPL2
TPD52L2	RIMKLA
TTYH3	RMI2
TWF2	RNASE2
TYROBP	RNF157
TPST1	RNF175
TPST2	RNF212
UBALD2	RNLS
UBFD1	ROBO3
UBR4	RPA1
USP41	RPA3
GALE	RUSC1
UAP1L1	S100PBP
ULBP2	SAAL1
UNC5B	SAC3D1
USF2	SAP130
UCN2	SAPCD2
UTS2	SARM1
VAC14	SCAMP5
VASP	SCD
VOPP1	SCMH1
VPS37B	SEMA4A
WSB2	SERPINB2
WDR1	SESN3
WHRN	SF3A3
XKRX	SFI1
XIAP	SFMBT1
XPNPEP2	SFRP1
YBEY	SFXN1
ZFP36L1	SHFM1
ZBTB46	SIGIRR
ZCCHC24	SIGLEC12
ZCCHC6	SIRPB1
ZMIZ1	SIVA1
ZNF385D	SKA1
ZNF425	SKA3
ZNF706	SKIDA1
ZSWIM8	SKP2
	SLAIN1
	SLBP
	SLC16A9
	SLC22A5
	SLC25A13
	SLC25A28
	SLC25A35
	SLC25A37
	SLC27A2
	SLC2A4RG
	SLC2A5
	SLC2A9
	SLC35F1
	SLC44A1
	SLC44A4
	SLC51A
	SLC7A1
	SLC7A2
	SLFNL1
	SNRNP40
	SNRPF
	SNRPN
	SNX20
	SNX5
	SORD
	SOX18
	SOX3
	SPAG4
	SPAG5
	SPATA33
	SPC25
	SPIB
	SPIN4
	SREBF1
	SRGN
	SSRP1
	ST3GAL3
	STAR
	STARD7
	STMN1
	STPG1
	STXBP6
	SULT1A3
	SULT2B1
	SUMO3
	SUSD1
	SYCE2
	SYK
	SYNGR1
	SYT15
	TACC3
	TCEAL3
	TCF19
	TCF3
	TCFL5
	TDP1
	TEPP
	TESMIN
	TET1
	TFAP2E
	TFDP1
	TFIP11
	TGM4
	TGM5
	THBS4
	THOC3
	TICRR
	TIFA
	TIMELESS
	TIPIN
	TK1
	TLCD1
	TLE1
	TMEM106C
	TMEM116
	TMEM18
	TMEM266
	TMEM50B
	TMEM9
	TMEM97
	TMOD1
	TMSB15A
	TNFAIP2
	TNFSF13B
	TOP1MT
	TPI1
	TPX2
	TRG
	TRIM25
	TRIM45
	TRIOBP
	TRIP13
	TRMT10B
	TTF2
	TTLL5
	TUFT1
	TWIST1
	TYMS
	UBE2T
	UBR7
	UBTF
	UHRF1
	UIMC1
	UNG
	VAV2
	VDAC3
	WBSCR27
	WDFY2
	WDR76
	WDR91
	WEE1
	WHSC1
	WLS
	XK
	YPEL2
	YWHAH
	YY1AP1
	ZBTB5
	ZC3H12B
	ZC3HAV1
	ZCCHC17
	ZDHHC11
	ZDHHC19
	ZMYND12
	ZNF101
	ZNF181
	ZNF211
	ZNF239
	ZNF256
	ZNF266
	ZNF274
	ZNF280D
	ZNF395
	ZNF442
	ZNF473
	ZNF519
	ZNF530
	ZNF544
	ZNF586
	ZNF630
	ZNF69
	ZNF695
	ZNF823
	ZNF93
	ZSCAN31
	ZWINT

## Sheet: Table S6
Table S6. Genes with significant differential expression across the four primary AML sample groups (read counts) (i.e. p<0.05 by one way ANOVA and mean expression greater than 1.5-fold in at least one of the pairwise comparisons).
Ensembl ID	Symbol	DMSO_1	DMSO_2	OG-98_1	OG-98_2	RAD001_1	RAD001_2	RAD001.OG-98_1	RAD001.OG-98_2	Gene group
ENSG00000004766	VPS50	558.462	370.995	220.465	173.083	96.592	156.837	7.36369	0.947667	A
ENSG00000167554	ZNF610	605.656	261.114	53.058	34.4254	152.731	164.624	22.0911	0	A
ENSG00000228696	ARL17B	875.711	1022.01	546.131	678.945	861.072	1173.5	52.4663	16.1103	A
ENSG00000106327	TFR2	204.507	61.4387	151.856	28.6878	318.671	606.215	7.36369	3.79067	A
ENSG00000157404	KIT	824.584	607.298	92.3941	75.5446	941.979	499.432	1.84092	89.0807	A
ENSG00000196220	SRGAP3	494.226	1025.55	616.57	785.09	460.67	282.53	99.4098	1.89533	A
ENSG00000122435	TRMT13	608.278	736.083	359.514	209.421	520.111	236.924	56.1481	35.0637	A
ENSG00000162104	ADCY9	477.184	610.842	144.537	285.922	398.752	76.7502	7.36369	76.7611	A
ENSG00000118557	PMFBP1	325.114	632.11	119.838	67.8945	195.661	167.961	0	84.3424	A
ENSG00000095585	BLNK	428.679	330.824	375.98	676.076	738.888	596.204	53.3868	14.215	A
ENSG00000180902	D2HGDH	432.612	601.39	328.411	292.616	322.799	535.027	34.9775	77.7087	A
ENSG00000172167	MTBP	584.681	889.679	431.782	321.304	212.998	403.773	157.399	3.79067	A
ENSG00000119685	TTLL5	669.893	440.704	397.935	564.194	236.114	500.545	46.0231	80.5517	A
ENSG00000188130	MAPK12	313.316	582.486	190.277	265.84	107.324	159.062	51.5458	54.017	A
ENSG00000186020	ZNF529	1074.97	773.891	875.457	821.428	355.822	716.335	139.91	79.6041	A
ENSG00000170734	POLH	711.843	616.75	255.227	313.654	51.1855	255.834	34.0571	127.935	A
ENSG00000266967	AARSD1	736.751	470.242	283.586	280.184	223.73	232.475	90.2052	57.8077	A
ENSG00000104290	FZD3	499.47	715.997	223.209	280.184	517.634	561.722	106.774	46.4357	A
ENSG00000160124	CCDC58	342.156	516.321	178.385	229.503	343.438	539.476	113.217	9.47667	A
ENSG00000151131	C12orf45	1144.45	1906.96	563.512	1023.2	526.715	884.296	254.047	197.115	A
ENSG00000123219	CENPK	3509.4	3225.53	1164.53	1920.17	1690.77	2283.6	603.823	416.974	A
ENSG00000181626	ANKRD62	473.251	785.706	171.066	177.864	39.6275	38.9313	98.4894	93.8191	A
ENSG00000102934	PLLP	571.572	440.704	245.164	227.59	253.451	114.569	112.296	44.5404	A
ENSG00000144026	ZNF514	723.641	544.678	670.543	817.603	870.979	1137.9	53.3868	162.051	A
ENSG00000172232	AZU1	275.298	261.114	231.443	258.19	411.961	620.675	60.7505	31.273	A
ENSG00000120458	MSANTD2	357.888	383.992	174.725	428.405	424.344	617.338	36.8185	90.9761	A
ENSG00000161996	WDR90	540.109	1011.38	335.729	385.373	736.411	991.078	64.4323	204.696	A
ENSG00000156873	PHKG2	1274.24	1154.34	421.72	388.242	421.042	1204.64	256.809	166.789	A
ENSG00000138587	MNS1	810.164	682.915	74.0982	342.341	328.578	630.686	115.978	145.941	A
ENSG00000215883	CYB5RL	478.495	301.286	197.595	279.228	639.819	739.694	134.387	3.79067	A
ENSG00000171320	ESCO2	662.027	1166.15	196.68	240.978	794.201	603.991	207.104	121.301	A
ENSG00000174776	WDR49	774.768	493.873	263.46	261.059	296.381	281.417	25.7729	202.801	A
ENSG00000095485	CWF19L1	659.405	465.516	289.989	186.471	246.021	290.316	115.978	89.0807	A
ENSG00000198346	ZNF813	627.942	497.417	40.2509	109.97	241.893	285.867	124.262	85.2901	A
ENSG00000213865	C8orf44	757.726	861.323	407.998	784.134	700.086	684.078	70.8755	237.865	A
ENSG00000130363	RSPH3	381.485	432.434	474.778	776.484	487.914	403.773	87.4438	69.1797	A
ENSG00000172164	SNTB1	694.8	1007.83	972.425	811.865	1092.23	939.912	195.138	138.359	A
ENSG00000185332	TMEM105	2888.01	2704.48	1246.86	1440.13	1138.46	1451.58	571.607	533.537	A
ENSG00000184154	LRTOMT	2902.43	2378.39	1310.9	1899.13	844.561	1472.71	428.015	618.827	A
ENSG00000136213	CHST12	3217.06	3673.32	1555.15	1180.03	1291.2	2780.8	775.028	608.402	A
ENSG00000100902	PSMA6	1807.79	2052.29	919.367	758.315	1235.06	909.879	388.435	398.968	A
ENSG00000106404	CLDN15	572.883	715.997	451.908	398.761	515.983	696.313	266.934	0	A
ENSG00000151657	KIN	428.679	733.72	375.065	553.675	252.625	63.4023	71.796	169.632	A
ENSG00000174130	TLR6	449.654	699.456	335.729	405.455	376.461	252.497	134.387	108.034	A
ENSG00000165792	METTL17	912.417	947.574	309.2	392.067	191.533	384.863	213.547	181.952	A
ENSG00000185344	ATP6V0A2	1967.73	1335.11	1241.37	771.702	1052.61	877.622	226.433	476.677	A
ENSG00000166997	CNPY4	329.047	526.955	300.967	410.236	134.568	117.906	138.99	43.5927	A
ENSG00000160949	TONSL	1377.8	1461.53	1025.48	497.256	410.31	462.726	460.231	165.842	A
ENSG00000198356	ASNA1	494.226	457.246	242.42	395.892	997.292	646.259	176.729	36.0114	A
ENSG00000123485	HJURP	669.893	1120.07	567.172	266.797	990.687	994.415	138.99	262.504	A
ENSG00000197162	ZNF785	513.89	819.97	430.867	332.779	74.3016	219.127	192.376	109.929	A
ENSG00000168679	SLC16A4	1877.27	1723.83	1049.27	1110.22	1276.34	416.008	471.276	358.218	A
ENSG00000143476	DTL	1021.23	1214.6	461.056	748.752	510.204	877.622	319.4	202.801	A
ENSG00000106400	ZNHIT1	916.35	842.419	598.275	862.547	1048.48	850.926	172.126	242.603	A
ENSG00000164241	C5orf63	1335.85	1250.04	481.181	723.889	363.252	949.923	249.445	363.904	A
ENSG00000103550	KNOP1	1210	1333.93	442.76	428.405	339.31	917.665	380.151	230.283	A
ENSG00000196405	EVL	3411.08	2262.6	1730.79	1960.33	1448.88	1903.18	907.575	458.671	A
ENSG00000067533	RRP15	987.141	763.258	300.967	413.105	584.506	339.258	345.173	76.7611	A
ENSG00000171444	MCC	546.664	500.962	454.652	548.894	227.033	337.033	255.888	0	A
ENSG00000111203	ITFG2	675.136	845.963	161.004	197.946	368.205	311.45	248.525	125.092	A
ENSG00000165055	METTL2B	1388.29	1548.96	783.063	748.752	828.05	1372.6	680.221	48.331	A
ENSG00000168803	ADAL	1971.66	2671.4	1353.89	1497.5	1632.98	2536.09	703.232	455.828	A
ENSG00000146263	MMS22L	3438.61	4716.6	1350.23	1962.25	2892.81	1781.94	779.631	1263.24	A
ENSG00000072571	HMMR	1085.46	555.311	433.612	493.431	851.991	894.306	313.877	101.4	A
ENSG00000163319	MRPS18C	1540.36	1768.73	1301.75	1026.07	977.478	885.408	738.21	100.453	A
ENSG00000139437	TCHP	1425	1449.72	947.725	1041.37	794.201	1513.87	434.458	296.62	A
ENSG00000196214	ZNF766	673.825	844.782	410.742	822.384	372.333	462.726	234.718	156.365	A
ENSG00000140451	PIF1	1111.68	1141.34	455.567	307.916	932.072	977.731	203.422	377.172	A
ENSG00000103199	ZNF500	875.711	1309.12	488.499	636.87	969.222	768.614	69.0346	499.421	A
ENSG00000169758	TMEM266	875.711	1180.33	376.895	655.995	1353.94	791.973	309.275	234.074	A
ENSG00000169252	ADRB2	546.664	740.809	339.388	222.809	586.157	994.415	301.911	38.8544	A
ENSG00000155849	ELMO1	1887.76	1696.65	1248.69	1479.34	975.001	1563.92	489.685	467.2	A
ENSG00000144736	SHQ1	544.042	583.668	590.956	944.786	629.912	513.893	243.922	57.8077	A
ENSG00000172613	RAD9A	1961.17	2079.46	1327.36	1444.91	1012.15	981.068	623.152	458.671	A
ENSG00000135913	USP37	567.639	869.594	567.172	499.168	522.588	626.237	216.308	168.685	A
ENSG00000176124	DLEU1	473.251	935.758	297.308	128.139	128.789	103.446	161.081	217.016	A
ENSG00000110583	NAA40	1575.76	2648.95	997.124	1260.35	1594.18	1834.22	742.812	402.759	A
ENSG00000116809	ZBTB17	618.766	404.078	311.944	229.503	410.31	468.287	166.604	111.825	A
ENSG00000160752	FDPS	477.184	842.419	328.411	316.522	454.891	561.722	155.558	204.696	A
ENSG00000170006	TMEM154	570.261	690.004	566.257	576.625	258.404	546.15	165.683	186.69	A
ENSG00000188976	NOC2L	1110.37	1144.89	752.875	649.301	830.526	1328.11	254.047	377.172	A
ENSG00000132522	GPS2	1920.53	1190.97	956.873	1024.16	816.491	1044.47	535.709	340.213	A
ENSG00000001461	NIPAL3	3046.63	2997.5	2180.87	1243.14	2009.44	3137.86	936.109	776.14	A
ENSG00000100304	TTLL12	713.154	955.844	649.503	926.617	1463.74	1165.71	304.673	172.475	A
ENSG00000196227	FAM217B	1784.2	1707.29	1566.13	1875.23	1548.77	1300.3	588.175	422.66	A
ENSG00000154803	FLCN	1912.67	2214.16	1646.63	1483.16	776.864	945.473	302.832	901.232	A
ENSG00000163406	SLC15A2	1208.69	1429.63	1304.49	1348.33	814.015	1200.19	670.096	100.453	A
ENSG00000171603	CLSTN1	1506.28	1953.04	1117.88	1814.03	1344.86	978.843	355.298	662.419	A
ENSG00000180376	CCDC66	2241.71	1502.88	790.381	1007.9	712.469	1045.58	785.154	318.416	A
ENSG00000120899	PTK2B	3952.5	4779.22	2818.48	2637.37	3269.27	4277.99	1672.48	925.871	A
ENSG00000163637	PRICKLE2	1057.93	759.713	887.349	589.057	549.831	320.349	232.877	313.678	A
ENSG00000149929	HIRIP3	344.778	500.962	226.869	248.628	548.18	537.251	162.922	93.8191	A
ENSG00000184445	KNTC1	1165.43	913.31	578.149	686.595	425.996	833.129	399.48	232.179	A
ENSG00000143793	C1orf35	5171.68	5599.19	3183.48	2146.81	2687.24	4639.49	2044.34	1231.97	A
ENSG00000081665	ZNF506	3584.12	3231.44	1803.97	2245.3	1578.5	3135.63	792.517	1281.25	A
ENSG00000137841	PLCB2	2396.41	1476.89	1196.55	1156.12	1500.07	1468.26	647.084	532.589	A
ENSG00000127804	METTL16	2540.61	2640.68	2336.38	2264.43	2172.08	1453.8	744.653	847.215	A
ENSG00000135482	ZC3H10	966.166	821.152	636.696	313.654	450.763	388.2	179.49	372.433	A
ENSG00000116001	TIA1	1348.96	1515.88	840.695	531.681	1194.6	483.86	472.197	413.183	A
ENSG00000205309	NT5M	243.836	183.135	91.4793	26.7753	412.786	577.295	119.66	12.3197	A
ENSG00000104731	KLHDC4	595.169	595.483	225.954	393.979	275.741	354.831	274.297	94.7667	A
ENSG00000126456	IRF3	2168.3	1889.24	1545.09	1477.42	654.679	1205.76	763.983	494.682	A
ENSG00000109906	ZBTB16	1465.64	1457.99	361.343	519.25	859.421	776.4	387.514	526.903	A
ENSG00000159131	GART	1272.93	1123.62	858.991	858.722	895.746	847.589	366.344	383.805	A
ENSG00000126883	NUP214	1483.99	1882.15	973.34	971.561	989.036	1627.33	600.141	454.88	A
ENSG00000135637	CCDC142	2239.09	3320.05	1696.03	1493.68	2181.16	2813.06	1101.79	660.524	A
ENSG00000164975	SNAPC3	570.261	548.222	679.691	539.331	429.298	363.729	262.331	92.8714	A
ENSG00000135828	RNASEL	402.46	161.867	803.188	581.407	442.507	429.356	179.49	0	A
ENSG00000182093	WRB	95.6989	248.118	248.824	271.578	392.973	516.117	54.3072	55.9124	A
ENSG00000281584	AC024060.1	1598.04	1587.95	268.949	820.472	651.377	686.302	486.924	542.066	A
ENSG00000139734	DIAPH3	1355.52	999.56	328.411	402.586	322.799	655.157	249.445	511.74	A
ENSG00000053900	ANAPC4	900.619	695.911	971.51	929.485	648.075	951.035	417.889	98.5574	A
ENSG00000105364	MRPL4	1101.19	1319.75	609.252	698.07	1220.2	801.984	227.354	558.176	A
ENSG00000180233	ZNRF2	748.549	880.227	328.411	199.858	118.882	314.787	441.821	89.0807	A
ENSG00000096093	EFHC1	644.985	547.041	246.994	342.341	330.229	299.214	80.0801	309.887	A
ENSG00000156509	FBXO43	1116.92	992.471	83.2462	478.13	189.882	384.863	250.365	444.456	A
ENSG00000116005	PCYOX1	1384.36	1979.03	1580.76	1596.96	1309.36	738.581	503.492	609.35	A
ENSG00000176390	CRLF3	4543.73	3578.8	2101.28	2285.46	1549.6	3219.06	1269.32	1422.45	A
ENSG00000166004	CEP295	2868.35	2809.64	730.92	1157.08	866.851	1690.73	1020.79	869.011	A
ENSG00000021574	SPAST	1034.34	968.841	690.669	795.609	327.752	343.707	365.423	304.201	A
ENSG00000185838	GNB1L	870.467	752.624	296.393	377.723	407.007	757.491	261.411	282.405	A
ENSG00000125652	ALKBH7	167.801	294.197	186.618	157.783	427.647	620.675	3.68185	151.627	A
ENSG00000166435	XRRA1	2596.98	3027.04	1691.45	1462.12	878.409	1240.24	1376.09	524.06	A
ENSG00000184575	XPOT	735.44	477.331	826.058	795.609	720.725	695.201	58.9095	351.585	A
ENSG00000134899	ERCC5	1334.54	1396.55	955.959	760.227	1025.36	1060.04	538.47	388.544	A
ENSG00000087495	PHACTR3	2284.98	3157	2873.36	2000.5	1618.95	2073.37	785.154	1064.23	A
ENSG00000168522	FNTA	1702.92	1078.72	1478.31	1620.86	1506.67	1878.71	275.218	670.948	A
ENSG00000144395	CCDC150	1177.23	986.564	397.935	87.0197	440.03	654.045	386.594	349.689	A
ENSG00000204713	TRIM27	2328.24	2431.55	1561.55	1659.11	2126.68	1879.82	873.518	747.71	A
ENSG00000105341	ATP5SL	783.945	746.716	642.185	652.17	436.728	521.679	432.617	95.7144	A
ENSG00000177150	FAM210A	888.82	745.535	311.944	641.651	350.043	206.892	170.285	395.177	A
ENSG00000087087	SRRT	2250.89	2044.02	999.869	597.663	1410.08	730.795	869.836	617.879	A
ENSG00000154760	SLFN13	1786.82	1779.36	804.103	441.792	1330.82	2144.56	592.777	646.309	A
ENSG00000153140	CETN3	1480.06	2150.35	1319.13	1466.9	1937.62	1557.25	919.541	344.003	A
ENSG00000175414	ARL10	1404.02	884.953	725.431	983.992	750.446	790.861	387.514	411.288	A
ENSG00000143458	GABPB2	1483.99	1971.95	1236.8	675.12	676.144	872.06	484.163	724.018	A
ENSG00000014919	COX15	280.542	347.365	569.001	524.031	359.124	379.302	130.706	89.0807	A
ENSG00000005844	ITGAL	4080.97	5951.28	2599.84	4225.72	4403.61	4473.76	1671.56	1845.11	A
ENSG00000146909	NOM1	3867.29	4303.07	3106.64	2173.58	1565.29	1726.32	1458.93	1407.29	A
ENSG00000170949	ZNF160	1605.91	1341.02	1086.77	1331.11	819.794	1275.83	403.162	631.146	A
ENSG00000198874	TYW1	1599.35	1648.21	745.556	1057.62	419.391	600.654	606.584	536.38	A
ENSG00000131944	FAAP24	1419.75	2491.81	625.718	590.013	2040.82	1976.6	717.96	664.315	A
ENSG00000228253	MT-ATP8	113458	70060.2	22081.3	12899	13061.4	10206.7	39532	25847.6	A
ENSG00000143252	SDHC	786.567	926.306	734.579	807.084	814.84	484.972	307.434	307.044	A
ENSG00000108468	CBX1	1556.09	2127.91	852.587	1009.81	1064.99	1161.26	745.574	579.972	A
ENSG00000147536	GINS4	3110.87	3571.71	532.409	1017.46	1371.28	1332.56	1165.3	1239.55	A
ENSG00000121152	NCAPH	766.902	737.264	254.312	214.202	422.693	383.751	372.787	172.475	A
ENSG00000197857	ZNF44	1046.13	1332.75	717.198	688.508	1170.66	1120.11	438.14	425.503	A
ENSG00000065413	ANKRD44	608.278	543.496	73.1834	223.765	359.124	723.009	143.592	277.667	A
ENSG00000123600	METTL8	891.442	710.089	1104.16	898.885	870.154	1351.47	283.502	303.254	A
ENSG00000118308	LRMP	1189.03	1462.71	1305.41	1277.56	1078.2	1650.69	347.934	625.46	A
ENSG00000271605	MILR1	5075.98	6129.69	3767.12	5458.34	2935.74	3334.74	2266.18	1850.79	A
ENSG00000134262	AP4B1	453.587	470.242	165.578	131.964	551.483	451.603	218.149	121.301	A
ENSG00000117054	ACADM	1684.56	2122	1345.66	1664.85	1895.52	2476.03	644.323	755.291	A
ENSG00000198938	MT-CO3	481653	291876	155074	156779	155578	220167	152276	133004	A
ENSG00000115204	MPV17	599.102	661.647	492.159	522.118	648.9	838.69	362.662	102.348	A
ENSG00000144218	AFF3	1493.17	1747.46	1261.5	1698.32	2400.77	2651.77	845.904	354.428	A
ENSG00000188603	CLN3	756.415	1141.34	603.763	398.761	380.589	504.994	347.014	356.323	A
ENSG00000151849	CENPJ	1173.3	1169.7	642.185	450.399	643.947	985.517	461.151	412.235	A
ENSG00000119285	HEATR1	462.763	737.264	428.123	586.188	223.73	91.2104	303.752	144.045	A
ENSG00000051341	POLQ	1385.67	2052.29	792.211	1046.15	733.109	1124.56	583.573	705.065	A
ENSG00000160298	C21orf58	2429.18	2227.15	574.49	569.931	1041.87	2157.9	1064.05	690.85	A
ENSG00000120318	ARAP3	420.813	552.948	271.693	256.278	104.848	328.135	179.49	187.638	A
ENSG00000101639	CEP192	1073.66	1144.89	1024.57	739.19	928.769	846.477	550.436	288.091	A
ENSG00000162521	RBBP4	2309.88	3178.27	1381.34	1409.53	1301.1	1941	1024.47	1057.6	A
ENSG00000167625	ZNF526	1267.68	884.953	306.456	561.325	831.352	843.14	229.195	587.554	A
ENSG00000137812	KNL1	1119.55	1127.16	909.304	432.23	1003.9	753.042	372.787	482.363	A
ENSG00000204519	ZNF551	551.908	797.521	242.42	382.504	630.738	780.85	319.4	194.272	A
ENSG00000110768	GTF2H1	557.151	404.078	259.801	216.115	691.83	545.038	209.865	156.365	A
ENSG00000140365	COMMD4	534.865	929.851	484.84	533.593	1393.57	1298.08	293.627	265.347	A
ENSG00000046651	OFD1	10401	8694.76	4937.14	6239.6	3484.74	7440.32	3597.16	3718.65	A
ENSG00000159079	C21orf59	453.587	426.526	441.845	470.48	500.297	414.896	112.296	225.545	A
ENSG00000240344	PPIL3	797.054	1062.18	314.689	322.26	104.022	477.186	461.151	253.975	A
ENSG00000182670	TTC3	4805.92	7496.7	3113.04	2932.85	4095.67	3867.54	2245.93	2486.68	A
ENSG00000081087	OSTM1	1072.35	1202.78	890.093	1272.78	887.491	853.151	533.868	344.003	A
ENSG00000051825	MPHOSPH9	4459.83	3314.14	2139.7	2431.77	2348.75	2593.93	1418.43	1583.55	A
ENSG00000041802	LSG1	1465.64	1741.55	875.457	1009.81	994.815	1205.76	630.516	611.245	A
ENSG00000115526	CHST10	235.97	359.18	225.954	89.8885	565.517	403.773	55.2277	175.318	A
ENSG00000004975	DVL2	799.676	688.822	390.617	368.16	422.693	144.602	241.161	335.474	A
ENSG00000187531	SIRT7	6272.87	6518.41	4101.02	5992.89	5313.39	6480.38	1874.06	3094.13	A
ENSG00000204084	INPP5B	1111.68	1208.69	838.865	519.25	379.763	342.595	212.627	690.85	A
ENSG00000100749	VRK1	1839.25	1935.32	649.503	500.124	569.645	1595.07	819.211	655.786	A
ENSG00000187257	RSBN1L	6925.72	6838.6	4886.82	5131.3	3396.41	5035.48	3127.73	2253.55	A
ENSG00000167670	CHAF1A	9584.31	10009.8	2748.95	2696.66	3966.05	6094.41	3675.4	3989.68	A
ENSG00000132763	MMACHC	644.985	711.271	665.054	654.082	129.615	416.008	416.049	114.668	A
ENSG00000196465	MYL6B	360.51	406.441	152.77	359.554	403.705	558.385	135.308	164.894	A
ENSG00000267680	ZNF224	3045.32	3183	1428.91	1964.16	1372.93	1441.57	1388.06	1066.13	A
ENSG00000136104	RNASEH2B	3121.36	3386.22	1964.06	1700.23	2313.25	3481.57	1266.55	1321.05	A
ENSG00000119333	WDR34	1396.16	1799.44	1036.46	881.672	1244.96	1476.05	561.481	710.751	A
ENSG00000148019	CEP78	1809.1	2269.69	1011.76	1271.83	1896.34	2439.32	776.869	849.11	A
ENSG00000109016	DHRS7B	1921.84	2058.2	1624.67	1530.02	855.293	1047.81	991.337	597.978	A
ENSG00000137992	DBT	458.831	512.777	257.057	361.467	544.052	393.762	219.99	168.685	A
ENSG00000152133	GPATCH11	3363.88	2502.44	2269.6	1953.64	1145.9	1283.62	1424.87	925.871	A
ENSG00000175727	MLXIP	2562.9	3900.18	2264.11	2109.51	3164.42	2636.2	1556.5	1042.43	A
ENSG00000186166	CCDC84	707.91	652.195	590.041	546.025	584.506	849.814	222.752	326.945	A
ENSG00000129484	PARP2	770.835	910.947	300.052	340.429	796.678	714.11	292.707	387.596	A
ENSG00000165480	SKA3	806.231	760.895	372.321	309.828	592.761	587.306	319.4	315.573	A
ENSG00000137497	NUMA1	835.072	1214.6	493.988	435.099	450.763	246.935	494.288	336.422	A
ENSG00000129347	KRI1	5401.09	5470.41	3413.09	2828.62	2322.34	2459.34	2420.81	1985.36	A
ENSG00000137871	ZNF280D	1295.21	1547.78	888.264	1089.18	493.693	877.622	494.288	660.524	A
ENSG00000145725	PPIP5K2	1186.4	1730.92	877.286	985.905	1491.81	1225.78	588.175	597.03	A
ENSG00000140521	POLG	610.9	608.479	312.859	133.877	375.636	144.602	249.445	248.289	A
ENSG00000159842	ABR	1249.33	1076.36	760.193	961.998	610.924	464.95	602.902	349.689	A
ENSG00000124160	NCOA5	643.674	402.896	1019.99	718.152	485.437	472.737	186.854	242.603	A
ENSG00000070785	EIF2B3	734.129	914.491	353.11	324.172	808.236	1108.98	483.242	198.062	A
ENSG00000139350	NEDD1	648.917	818.789	874.542	541.244	1263.13	1181.29	440.901	168.685	A
ENSG00000070061	IKBKAP	551.908	792.795	756.534	1006.94	829.701	799.759	270.616	288.091	A
ENSG00000145936	KCNMB1	187.465	310.738	270.779	473.349	492.867	647.371	5.52277	201.853	A
ENSG00000104365	IKBKB	2832.95	2744.66	2340.95	2618.24	1879	1834.22	1231.58	1096.45	A
ENSG00000198899	MT-ATP6	357787	215592	130638	112165	107154	132619	126708	113311	A
ENSG00000092929	UNC13D	2982.4	3315.33	1499.35	2210.87	1688.3	1296.97	1494.83	1159.94	A
ENSG00000197563	PIGN	356.577	339.094	506.795	474.305	203.091	348.157	97.5689	196.167	A
ENSG00000196705	ZNF431	3670.64	4108.12	2281.49	2448.03	1758.47	2151.23	1360.44	1925.66	A
ENSG00000006194	ZNF263	242.525	145.326	581.808	579.494	150.254	164.624	29.4548	134.569	A
ENSG00000111275	ALDH2	1149.7	1096.44	523.262	644.52	1666.83	1288.07	431.696	520.269	A
ENSG00000214367	HAUS3	1042.2	1241.77	445.504	601.488	615.052	476.074	456.549	512.688	A
ENSG00000265808	SEC22B	537.487	379.266	234.187	499.168	1024.54	771.951	325.843	63.4937	A
ENSG00000166401	SERPINB8	280.542	333.187	474.778	459.961	511.855	725.234	161.081	100.453	A
ENSG00000132485	ZRANB2	6660.91	4865.47	3241.11	2801.84	2948.12	4576.09	2493.53	2420.34	A
ENSG00000143315	PIGM	6413.14	6814.97	4630.68	4613	4741.26	3653.98	3027.4	2614.61	A
ENSG00000173546	CSPG4	816.718	1398.91	461.056	358.598	1489.33	2353.67	446.424	502.264	A
ENSG00000120733	KDM3B	1917.91	1695.47	724.516	749.708	792.55	1251.36	891.007	660.524	A
ENSG00000138777	PPA2	1039.58	1151.98	509.54	563.238	868.503	640.697	668.255	274.824	A
ENSG00000214021	TTLL3	2463.26	2783.65	1250.52	806.128	1220.2	1855.35	681.141	1581.66	A
ENSG00000119711	ALDH6A1	441.788	294.197	653.162	762.14	279.869	419.345	209.865	108.034	A
ENSG00000198677	TTC37	1413.2	1297.3	805.018	799.434	1043.52	900.98	446.424	725.913	A
ENSG00000129534	MIS18BP1	3658.85	4676.43	1628.33	1685.89	2705.4	2974.35	2241.32	1364.64	A
ENSG00000136492	BRIP1	1780.26	1635.21	529.665	835.772	1018.76	1184.62	555.038	937.243	A
ENSG00000100364	KIAA0930	6774.96	8346.21	7062.2	7528.64	9773.13	8203.37	3484.87	3124.46	A
ENSG00000137135	ARHGEF39	329.047	601.39	225.039	203.684	113.929	28.9204	244.843	162.051	A
ENSG00000160194	NDUFV3	894.064	1281.94	933.089	981.124	1076.55	947.698	496.129	461.514	A
ENSG00000163832	ELP6	954.367	1402.46	387.872	466.655	857.77	1001.09	633.277	408.445	A
ENSG00000140749	IGSF6	444.41	582.486	949.555	691.377	546.529	568.396	112.296	342.108	A
ENSG00000157036	EXOG	1958.55	2088.92	1046.52	991.642	688.528	1279.17	1153.34	643.466	A
ENSG00000125450	NUP85	3213.12	3777.3	2647.41	2418.38	2613.76	2776.35	1435	1675.48	A
ENSG00000101343	CRNKL1	668.582	607.298	656.821	540.287	627.435	621.788	220.911	349.689	A
ENSG00000187778	MCRS1	659.405	796.34	392.446	601.488	635.691	764.165	342.412	311.783	A
ENSG00000128928	IVD	1086.77	1033.82	1158.13	1225.93	832.177	580.632	539.39	414.131	A
ENSG00000185684	EP400NL	1044.82	1447.35	625.718	453.268	926.293	1250.25	507.174	614.088	A
ENSG00000116497	S100PBP	1468.26	1631.67	1221.25	1090.14	2399.94	1738.56	875.359	521.217	A
ENSG00000182158	CREB3L2	3804.36	3730.04	2446.16	2013.89	1718.02	2122.31	1648.55	1756.03	A
ENSG00000164118	CEP44	352.644	219.761	42.9953	123.358	533.32	419.345	10.1251	249.237	A
ENSG00000059588	TARBP1	3805.67	4030.14	1591.74	2364.83	2845.75	4530.49	1692.73	1874.49	A
ENSG00000140386	SCAPER	1944.13	2168.08	1304.49	1014.59	729.806	1568.37	890.086	987.469	A
ENSG00000186205	MARC1	464.074	383.992	543.387	874.979	125.487	45.6052	246.684	141.202	A
ENSG00000184060	ADAP2	1279.48	975.93	692.498	664.601	656.33	759.716	612.107	420.764	A
ENSG00000087269	NOP14	1061.86	1375.28	830.632	593.838	947.758	1100.09	618.55	501.316	A
ENSG00000101040	ZMYND8	2257.45	2047.56	1693.28	1787.25	1220.2	1687.39	1039.2	945.772	A
ENSG00000108312	UBTF	3952.5	5202.2	2986.8	4275.44	4326	3630.62	1897.99	2325.58	A
ENSG00000206053	HN1L	798.365	819.97	705.305	619.657	672.016	340.37	353.457	397.073	A
ENSG00000187790	FANCM	149.448	368.632	313.774	339.473	563.866	759.716	69.9551	171.528	A
ENSG00000100519	PSMC6	1966.42	1424.9	1000.78	1052.84	905.653	927.676	687.585	904.075	A
ENSG00000152213	ARL11	3428.12	2941.97	3081.02	3592.67	2589	3211.27	1361.36	1631.88	A
ENSG00000152253	SPC25	457.52	379.266	153.685	309.828	473.879	548.374	205.263	188.586	A
ENSG00000243156	MICAL3	786.567	703	321.092	218.984	291.427	352.606	196.979	505.107	A
ENSG00000168566	SNRNP48	1911.36	1546.6	1091.35	1160.9	644.772	698.538	1213.17	421.712	A
ENSG00000181035	SLC25A42	232.037	189.042	718.112	422.667	260.055	127.917	75.4778	124.144	A
ENSG00000133895	MEN1	1103.82	1112.99	1062.99	1051.89	1295.32	1597.29	639.721	414.131	A
ENSG00000103995	CEP152	3425.5	4397.59	2263.2	2637.37	2751.63	3700.69	2117.98	1603.45	A
ENSG00000198901	PRC1	2313.82	2136.18	1048.35	803.259	1071.59	1098.97	958.2	1159.94	A
ENSG00000115459	ELMOD3	1258.51	1721.46	500.392	766.921	1113.7	1588.4	633.277	787.512	A
ENSG00000131747	TOP2A	21015.7	29312.2	12254.6	11582.2	17195	12579.2	12811.9	11201.4	A
ENSG00000152270	PDE3B	669.893	576.578	396.105	357.642	212.998	397.099	317.559	277.667	A
ENSG00000188419	CHM	538.798	724.268	658.651	519.25	471.402	555.048	290.866	313.678	A
ENSG00000128191	DGCR8	1815.66	1479.25	1133.43	1099.7	1021.23	536.139	588.175	990.312	A
ENSG00000147099	HDAC8	815.407	1070.45	1252.35	1487.94	1476.95	1619.54	809.086	94.7667	A
ENSG00000116984	MTR	1352.89	1393	1250.52	940.961	1088.1	1057.82	615.789	702.222	A
ENSG00000100503	NIN	2265.31	2170.44	1931.13	2342.84	1902.95	1087.85	1099.03	1043.38	A
ENSG00000158545	ZC3H18	1617.71	2171.62	995.295	859.678	871.805	777.513	1040.12	794.145	A
ENSG00000205212	CCDC144NL	2312.51	2670.22	772.085	1217.32	530.843	1462.7	1185.55	1228.18	A
ENSG00000198586	TLK1	701.355	764.439	440.015	568.019	647.249	719.672	429.855	281.457	A
ENSG00000039650	PNKP	1642.61	2094.82	684.265	553.675	958.49	680.741	1051.17	765.715	A
ENSG00000129103	SUMF2	1569.2	1567.87	880.946	1060.49	1057.56	1535	652.607	877.54	A
ENSG00000136824	SMC2	3619.52	4408.23	2265.94	2470.02	3036.46	3182.35	2153.88	1767.4	A
ENSG00000169682	SPNS1	1303.08	1305.57	933.089	619.657	614.226	309.225	609.345	665.262	A
ENSG00000187741	FANCA	966.166	1302.03	221.38	239.065	496.169	989.966	448.265	662.419	A
ENSG00000168792	ABHD15	2801.49	2144.45	1918.32	1873.31	2063.11	2679.58	1260.11	1162.79	A
ENSG00000186017	ZNF566	393.283	571.852	566.257	447.53	166.766	115.681	370.025	104.243	A
ENSG00000156802	ATAD2	3509.4	3627.25	3304.23	2568.52	2492.4	2821.96	1906.28	1610.09	A
ENSG00000164880	INTS1	390.661	478.513	163.748	378.679	856.119	1274.72	245.763	183.847	A
ENSG00000181873	IBA57	786.567	466.698	442.76	380.592	183.277	68.9639	335.968	284.3	A
ENSG00000153029	MR1	1073.66	916.854	956.873	906.535	1057.56	864.274	594.618	394.23	A
ENSG00000066427	ATXN3	4672.21	3831.65	3445.11	2313.19	2470.11	2761.89	2355.46	1897.23	A
ENSG00000196588	MKL1	1620.33	2126.72	1750	1342.59	2739.25	3608.37	1090.75	786.564	A
ENSG00000143228	NUF2	1027.78	1294.94	918.452	763.096	1537.22	1175.72	633.277	536.38	A
ENSG00000125375	ATP5S	1021.23	1569.05	297.308	457.093	979.955	1187.96	772.267	534.484	A
ENSG00000134884	ARGLU1	10190	9958.97	4536.46	3655.78	3995.77	7758.44	4488.17	5685.06	A
ENSG00000009954	BAZ1B	6053.94	5995	4396.49	2911.81	2628.62	4482.66	3154.42	2954.83	A
ENSG00000072736	NFATC3	1122.17	1892.78	677.862	720.064	545.704	674.067	777.79	752.448	A
ENSG00000239306	RBM14	1539.05	1546.6	484.84	799.434	506.076	995.528	994.098	585.658	A
ENSG00000215193	PEX26	2729.39	2725.75	1589.91	2399.26	1407.6	1628.44	1373.33	1425.29	A
ENSG00000064995	TAF11	672.514	890.861	876.372	1026.07	1133.51	1140.13	264.172	538.275	A
ENSG00000133739	LRRCC1	1352.89	1422.54	549.791	723.889	474.704	926.564	878.12	549.647	A
ENSG00000149091	DGKZ	2108	1988.49	1637.48	1374.15	2088.7	2330.31	1452.49	656.733	A
ENSG00000055044	NOP58	4053.44	3693.41	1993.33	1942.17	3040.58	4267.98	1492.07	2501.84	A
ENSG00000132286	TIMM10B	145.515	199.676	570.831	862.547	689.353	338.146	57.0686	121.301	A
ENSG00000145216	FIP1L1	1227.04	671.1	672.373	710.502	159.336	154.613	463.913	518.374	A
ENSG00000198498	TMA16	2889.32	4026.6	1396.89	1668.68	1495.94	1930.99	1847.37	1734.23	A
ENSG00000159314	ARHGAP27	924.216	569.489	445.504	232.371	1073.24	1789.73	430.776	343.056	A
ENSG00000169413	RNASE6	1687.19	1161.43	1662.18	1443	2386.73	2004.4	903.893	575.234	A
ENSG00000164934	DCAF13	530.932	665.192	581.808	439.88	818.968	1003.31	182.251	442.561	A
ENSG00000148297	MED22	579.437	177.227	749.215	1256.53	785.12	754.154	231.036	164.894	A
ENSG00000004455	AK2	4984.21	5635.82	5326.84	6543.69	8351.49	7304.61	3001.62	2572.92	A
ENSG00000105197	TIMM50	627.942	389.899	165.578	317.479	868.503	1101.2	204.342	330.736	A
ENSG00000121064	SCPEP1	1864.16	1446.17	1944.85	2627.8	1167.36	553.936	620.391	1121.09	A
ENSG00000165244	ZNF367	504.714	345.002	235.102	129.095	305.462	293.653	207.104	240.708	A
ENSG00000116731	PRDM2	1840.57	1799.44	1419.76	811.865	770.259	983.292	1104.55	814.046	A
ENSG00000185198	PRSS57	806.231	877.864	352.195	293.572	1434.85	1169.05	454.708	433.084	A
ENSG00000125843	AP5S1	555.84	560.037	218.635	21.994	620.005	456.052	241.161	348.742	A
ENSG00000105053	VRK3	1191.65	1512.34	1376.76	1064.32	1173.14	1121.22	786.994	642.518	A
ENSG00000145191	EIF2B5	1873.34	2358.3	2177.21	2207.05	2584.04	2504.95	1575.83	672.844	A
ENSG00000173905	GOLIM4	1664.9	1389.46	2031.75	2150.63	1107.09	1404.86	989.496	634.937	A
ENSG00000012048	BRCA1	4185.85	5267.19	2022.61	2925.2	4202.99	5091.1	2252.37	2781.4	A
ENSG00000185219	ZNF445	3103.01	3075.48	2656.56	3607.02	2421.41	1855.35	1430.4	1864.06	A
ENSG00000099795	NDUFB7	2957.49	3278.7	2426.03	3491.31	3074.43	4100.02	1626.46	1703.91	A
ENSG00000108306	FBXL20	2024.1	1891.6	1958.57	1934.52	1565.29	1504.97	934.268	1167.53	A
ENSG00000151702	FLI1	873.089	874.32	1120.62	1245.05	781.817	769.726	533.868	405.602	A
ENSG00000147162	OGT	353.955	398.17	570.831	645.476	281.52	360.392	191.456	213.225	A
ENSG00000124782	RREB1	2284.98	2374.84	899.241	1659.11	1929.36	2355.9	1110.08	1399.7	A
ENSG00000156876	SASS6	824.584	1107.08	453.737	466.655	808.236	1129.01	555.038	488.049	A
ENSG00000125885	MCM8	2000.5	1722.65	588.212	1027.02	1167.36	1697.4	907.575	1104.98	A
ENSG00000073584	SMARCE1	1371.25	1300.85	1072.14	1253.66	1022.88	874.285	803.563	643.466	A
ENSG00000101294	HM13	3612.96	3648.51	2817.56	2594.34	2680.63	2116.75	1947.7	1987.26	A
ENSG00000110172	CHORDC1	1132.66	1480.44	1014.51	1156.12	676.97	835.353	815.529	600.821	A
ENSG00000172716	SLFN11	373.619	758.531	802.273	974.43	514.332	596.204	272.457	342.108	A
ENSG00000155827	RNF20	1194.27	1226.41	1472.82	1247.92	833.003	1201.31	696.789	617.879	A
ENSG00000140395	WDR61	643.674	490.328	564.427	615.832	691.83	759.716	237.479	379.067	A
ENSG00000131584	ACAP3	620.077	316.646	1039.2	851.072	680.272	714.11	389.355	120.354	A
ENSG00000276234	TADA2A	974.032	966.478	646.759	623.482	1389.44	935.462	636.039	424.555	A
ENSG00000178567	EPM2AIP1	3846.31	3722.95	2681.26	4263.97	3875.24	4048.85	2217.39	1932.29	A
ENSG00000176208	ATAD5	2132.91	1969.58	1053.84	1164.73	1186.35	1519.43	1129.41	1122.99	A
ENSG00000092853	CLSPN	6308.26	8666.4	2337.3	2811.41	2522.12	4105.58	4317.88	3947.98	A
ENSG00000113810	SMC4	8051.82	6948.48	4872.19	3315.36	4213.72	5510.44	3805.19	4488.15	A
ENSG00000070081	NUCB2	10347.3	10272.1	5110.95	6657.49	7116.44	8235.63	5475.82	5929.55	A
ENSG00000123329	ARHGAP9	1672.76	2100.73	2351.02	1749	1261.48	1598.41	1104.55	982.731	A
ENSG00000198885	ITPRIPL1	1678.01	1759.27	1586.25	1387.53	1006.37	1315.88	759.381	1142.89	A
ENSG00000160613	PCSK7	5766.84	4937.54	4689.23	4205.63	4086.59	4064.42	3195.84	2728.33	A
ENSG00000109685	WHSC1	5928.09	5484.58	3219.16	2871.65	3586.29	4474.87	3385.46	2933.03	A
ENSG00000185246	PRPF39	440.477	552.948	939.492	853.941	455.716	827.567	136.228	414.131	A
ENSG00000103540	CCP110	2330.86	3251.52	1888.13	2305.54	3062.05	3061.11	1949.54	1145.73	A
ENSG00000119596	YLPM1	3669.33	4326.7	2662.96	2754.03	3154.51	4619.47	2059.07	2378.65	A
ENSG00000174501	ANKRD36C	4505.72	3089.66	1976.87	1727.96	1851.76	2585.04	2072.88	2145.52	A
ENSG00000092439	TRPM7	1864.16	2402.02	1192.89	1321.55	1206.99	1382.62	1131.25	1243.34	A
ENSG00000204568	MRPS18B	3706.04	5339.26	3929.04	3918.76	5680.77	5860.82	2787.16	2247.87	A
ENSG00000183684	ALYREF	1099.88	1065.72	942.237	1100.66	1578.5	1140.13	512.697	700.326	A
ENSG00000053501	USE1	639.741	769.165	430.867	131.964	844.561	953.259	563.322	226.492	A
ENSG00000023892	DEF6	1106.44	1322.11	845.269	1265.13	1801.4	2577.25	357.139	1007.37	A
ENSG00000197912	SPG7	1400.09	1389.46	1160.87	1041.37	824.747	1163.49	857.87	710.751	A
ENSG00000103121	CMC2	665.96	701.819	439.101	415.973	816.491	834.241	275.218	494.682	A
ENSG00000163626	COX18	576.815	920.399	215.891	189.34	336.008	458.276	385.673	457.723	A
ENSG00000099624	ATP5D	888.82	853.053	845.269	918.967	1048.48	1639.56	556.879	427.398	A
ENSG00000120925	RNF170	1162.81	1260.67	1049.27	1127.43	1615.65	1927.65	828.415	546.804	A
ENSG00000159322	ADPGK	3103.01	3919.08	2041.82	2314.15	2782.18	3569.44	2124.42	1863.11	A
ENSG00000160818	GPATCH4	1582.31	2169.26	1095.92	1009.81	1415.86	1278.06	1043.8	1091.71	A
ENSG00000244754	N4BP2L2	7710.97	7900.78	4573.96	5454.51	5937.52	8225.62	4826.9	4066.44	A
ENSG00000156232	WHAMM	2332.17	1810.08	985.232	891.235	1004.72	905.43	1438.68	925.871	A
ENSG00000168918	INPP5D	10249	13270.8	10140.5	11977.2	12176.4	13469.1	5618.5	7807.83	A
ENSG00000085224	ATRX	8219.62	7258.04	5266.46	5326.37	4387.92	4296.9	4040.83	4798.99	A
ENSG00000127125	PPCS	1515.45	1995.58	1613.69	1833.15	1343.21	1202.42	1032.76	976.097	A
ENSG00000120694	HSPH1	2489.48	1909.33	7022.86	5684.97	2427.18	1879.82	1974.39	543.013	A
ENSG00000197766	CFD	3591.99	4161.29	3368.27	4659.86	7089.19	6749.57	1715.74	2736.86	A
ENSG00000122359	ANXA11	1651.79	1745.1	1316.39	1052.84	1689.12	1669.59	924.143	1031.06	A
ENSG00000104738	MCM4	5785.2	7248.58	4698.38	5132.25	6781.25	5623.9	3192.16	4317.57	A
ENSG00000125354	SEPT6	3974.78	5043.88	2719.68	1719.36	4132.82	6328	2312.2	2899.86	A
ENSG00000130348	QRSL1	1333.23	1012.56	1307.24	1499.42	856.945	1147.92	604.743	757.186	A
ENSG00000168439	STIP1	2062.12	1772.27	1763.72	2176.45	2286.01	3622.83	1163.46	1064.23	A
ENSG00000243147	MRPL33	2864.41	3217.26	3128.59	2889.82	1843.5	2009.96	1476.42	2060.23	A
ENSG00000100813	ACIN1	4288.1	2723.39	1644.8	1007.9	554.785	1619.54	2109.7	1969.25	A
ENSG00000109606	DHX15	3346.84	2424.47	1762.81	1581.66	1154.98	1474.94	1892.47	1476.47	A
ENSG00000164180	TMEM161B	2867.04	3049.49	1948.51	2092.3	2123.37	2431.53	2122.58	1336.21	A
ENSG00000065328	MCM10	385.418	524.592	94.2237	58.3319	353.345	329.247	180.41	352.532	A
ENSG00000110077	MS4A6A	3103.01	3262.16	3197.2	2406.91	5214.32	6165.6	1761.76	1986.31	A
ENSG00000106144	CASP2	3789.94	5086.41	4369.97	4100.45	5307.61	4237.94	2283.66	2950.09	A
ENSG00000105397	TYK2	659.405	698.274	484.84	682.77	1459.61	1301.42	572.527	228.388	A
ENSG00000171241	SHCBP1	1702.92	2351.21	1326.45	1149.43	833.003	905.43	1054.85	1340.95	A
ENSG00000174099	MSRB3	2779.2	2618.23	1794.82	1781.51	1217.72	1552.8	1726.79	1474.57	A
ENSG00000005302	MSL3	998.94	991.29	342.133	490.562	362.426	637.36	645.243	536.38	A
ENSG00000214114	MYCBP	562.395	600.209	363.173	251.497	280.695	208.004	402.242	289.039	A
ENSG00000169727	GPS1	810.164	441.886	536.069	415.973	872.63	1047.81	393.957	351.585	A
ENSG00000170004	CHD3	8134.41	7873.6	4677.34	4573.8	3484.74	4293.56	4675.94	4899.44	A
ENSG00000185432	METTL7A	6797.25	7678.65	9689.49	11306.8	4901.43	6495.96	5809.03	2850.58	A
ENSG00000096063	SRPK1	773.457	1011.38	83.2462	324.172	889.967	672.954	627.755	446.351	A
ENSG00000077152	UBE2T	79.9676	88.6135	625.718	444.661	176.673	265.845	92.0461	9.47667	A
ENSG00000118873	RAB3GAP2	2286.29	2034.57	2909.04	2783.68	2053.2	1997.73	1507.72	1095.5	A
ENSG00000137073	UBAP2	2084.4	1919.96	1847.88	1750.91	1583.45	1518.32	1317.18	1098.35	A
ENSG00000108604	SMARCD2	8766.28	8238.69	7329.32	8864.54	8533.95	9168.87	4829.66	5449.09	A
ENSG00000134900	TPP2	1291.28	1042.09	903.815	957.217	647.249	793.085	578.97	834.895	A
ENSG00000100359	SGSM3	692.179	681.733	378.724	446.574	473.053	443.816	412.367	420.764	A
ENSG00000197070	ARRDC1	163.868	243.392	78.6722	147.264	516.809	459.389	112.296	135.516	A
ENSG00000204231	RXRB	249.079	349.728	228.698	307.916	601.843	649.596	32.2161	332.631	A
ENSG00000085998	POMGNT1	196.642	53.1681	64.9503	20.0815	452.414	529.465	68.1141	85.2901	A
ENSG00000123200	ZC3H13	6441.98	6520.77	3670.15	4066.02	2910.97	4427.04	4843.47	3135.83	A
ENSG00000119777	TMEM214	309.383	612.024	75.013	136.745	798.329	1125.67	350.696	217.016	A
ENSG00000111321	LTBR	762.97	606.116	967.851	712.414	1078.2	1034.46	232.877	613.141	A
ENSG00000114030	KPNA1	1532.49	1517.06	688.839	915.142	793.375	1135.68	961.882	933.452	A
ENSG00000085982	USP40	980.586	1153.16	284.501	491.518	1184.7	1129.01	677.46	649.152	A
ENSG00000149182	ARFGAP2	1033.02	1176.79	481.181	485.78	515.983	699.65	497.049	889.86	A
ENSG00000137338	PGBD1	11.7985	99.2471	163.748	77.4571	260.055	501.657	33.1366	36.959	A
ENSG00000149269	PAK1	1670.14	1727.37	1932.96	2363.88	2305.82	2582.81	1165.3	979.888	A
ENSG00000144815	NXPE3	2979.78	3544.54	3282.28	3478.88	2531.21	2867.56	2434.62	1692.53	A
ENSG00000049618	ARID1B	6000.19	6655.46	5426.55	6131.54	5002.97	5192.32	3499.59	4520.37	A
ENSG00000117448	AKR1A1	6204.7	7336.02	5267.38	6104.77	5362.1	4821.91	4258.97	4346.95	A
ENSG00000143319	ISG20L2	3578.88	4082.13	3367.35	3293.36	1630.51	1428.22	2859.87	2010.95	A
ENSG00000137767	SQRDL	686.935	704.182	841.609	911.316	695.958	572.846	538.47	347.794	A
ENSG00000169764	UGP2	1550.85	1947.13	1187.4	1152.29	638.993	677.404	1377.01	857.639	A
ENSG00000108039	XPNPEP1	547.975	746.716	609.252	778.396	257.579	369.291	447.344	380.015	A
ENSG00000134982	APC	953.057	1130.71	911.134	687.551	492.041	541.701	815.529	523.112	A
ENSG00000132254	ARFIP2	899.308	925.125	156.43	293.572	591.936	577.295	358.98	816.889	A
ENSG00000196459	TRAPPC2	608.278	420.619	484.84	546.981	1039.4	756.379	381.991	281.457	A
ENSG00000122008	POLK	1019.91	889.679	1109.64	1070.06	1245.79	1030.01	476.799	758.134	A
ENSG00000102524	TNFSF13B	1940.2	1778.18	1960.4	3347.87	3386.5	2874.24	1200.28	1206.38	A
ENSG00000112773	FAM46A	3616.9	3413.39	6194.06	4974.47	4625.68	4008.81	2191.62	2365.38	A
ENSG00000167792	NDUFV1	1181.16	1161.43	925.77	1097.79	1114.52	1531.67	736.369	784.669	A
ENSG00000185591	SP1	1927.09	1720.28	2706.87	2372.48	1303.58	1725.21	1293.25	1077.5	A
ENSG00000124380	SNRNP27	2043.76	3050.67	914.793	1112.13	1255.7	798.647	2014.89	1299.25	A
ENSG00000185753	CXorf38	845.559	967.659	362.258	617.744	322.799	276.968	714.278	465.305	A
ENSG00000101224	CDC25B	588.614	590.757	354.025	641.651	911.432	1090.08	523.743	245.446	A
ENSG00000100281	HMGXB4	1748.8	1896.33	976.084	472.393	1057.56	1390.4	1068.66	1315.36	A
ENSG00000108528	SLC25A11	882.266	974.748	746.471	611.051	1171.49	1119	673.778	542.066	A
ENSG00000118260	CREB1	1483.99	1479.25	2008.89	1915.39	2439.57	1620.65	869.836	1070.86	A
ENSG00000170043	TRAPPC1	423.435	256.388	643.099	482.912	663.761	991.078	208.945	239.76	A
ENSG00000160352	ZNF714	4024.6	4405.86	2294.3	1901.05	3483.92	4378.1	2763.23	2806.04	A
ENSG00000123080	CDKN2C	2811.98	3027.04	1911.92	1915.39	3138	2437.1	1974.39	1885.86	A
ENSG00000136731	UGGT1	1525.94	1452.08	1165.45	1361.72	1802.23	1904.29	703.232	1269.87	A
ENSG00000082212	ME2	587.303	372.177	848.013	1110.22	565.517	834.241	370.946	265.347	A
ENSG00000152193	RNF219	127.162	288.289	618.4	524.987	340.136	357.055	130.706	144.993	A
ENSG00000181396	OGFOD3	433.923	383.992	397.02	609.138	954.362	765.277	326.764	217.016	A
ENSG00000147854	UHRF2	993.696	1567.87	1555.15	1638.07	2613.76	2192.39	823.813	883.226	A
ENSG00000089009	RPL6	5234.6	7871.24	5370.75	4696.2	5267.98	6286.84	9761.49	10041.5	B
ENSG00000151135	TMEM263	473.251	284.745	109.775	182.646	292.253	350.381	550.436	595.135	B
ENSG00000163682	RPL9	6769.72	8967.69	11199.8	12442.9	15828.7	15960.7	10762	13027.6	B
ENSG00000149257	SERPINH1	120.607	0	260.716	147.264	392.973	783.074	80.0801	102.348	B
ENSG00000101160	CTSZ	1423.69	1656.48	2061.03	3029.43	3244.5	2977.68	2162.16	2506.58	B
ENSG00000176393	RNPEP	2734.63	2110.18	5636.04	5448.77	4869.23	3738.51	3159.94	4188.69	B
ENSG00000233927	RPS28	3934.14	6973.29	5888.52	6340.01	10694.5	10934.1	8827.22	7768.03	B
ENSG00000007545	CRAMP1	519.134	399.351	502.221	343.298	631.563	581.744	653.528	743.919	B
ENSG00000100034	PPM1F	884.887	1076.36	1817.69	1403.79	813.189	1205.76	1548.22	1437.61	B
ENSG00000165948	IFI27L1	194.02	47.2605	9.14793	29.6441	520.111	507.219	212.627	155.417	B
ENSG00000115091	ACTR3	2402.96	3194.81	4172.37	3927.36	2740.9	1102.31	4059.23	4535.54	B
ENSG00000136950	ARPC5L	840.315	946.392	1631.08	1461.17	986.559	991.078	1261.03	1489.73	B
ENSG00000126261	UBA2	1638.68	1975.49	2207.4	1941.21	2544.42	2087.83	2730.09	2869.54	B
ENSG00000084623	EIF3I	1165.43	1512.34	2020.78	1441.08	2741.73	2206.85	2028.7	2126.57	B
ENSG00000174695	TMEM167A	1414.51	1030.28	2250.39	1963.2	1708.11	1619.54	1987.28	1807.2	B
ENSG00000197958	RPL12	4375.93	8900.34	5885.78	6262.55	13664.1	18362.2	9016.84	11595.7	B
ENSG00000183307	CECR6	702.666	736.083	994.38	767.877	540.75	550.599	1115.6	1122.99	B
ENSG00000165233	CARD19	450.965	457.246	414.401	524.987	275.741	270.294	809.086	605.559	B
ENSG00000006634	DBF4	424.746	334.368	187.533	254.365	1031.97	806.433	479.56	704.117	B
ENSG00000101558	VAPA	3546.1	3551.63	5057.89	4969.69	3436.03	3399.25	5134.33	6005.37	B
ENSG00000101439	CST3	4628.94	3930.89	6289.2	6341.92	7771.94	6338.01	7492.56	5945.67	B
ENSG00000131171	SH3BGRL	941.258	786.888	1288.94	1853.23	2794.56	2364.8	1393.58	1321.05	B
ENSG00000101350	KIF3B	1258.51	1053.91	1921.98	1316.77	662.935	974.394	2003.84	1629.99	B
ENSG00000198918	RPL39	996.318	923.943	1230.4	1590.26	1991.28	2128.98	1359.52	1661.26	B
ENSG00000196814	MVB12B	144.204	76.7984	201.254	251.497	509.378	583.969	209.865	138.359	B
ENSG00000105514	RAB3D	0	226.851	187.533	228.546	558.087	571.733	174.888	182.9	B
ENSG00000115415	STAT1	1474.81	1276.03	1423.42	1810.2	1191.3	1097.86	2057.23	2290.51	B
ENSG00000117533	VAMP4	453.587	274.111	697.072	524.031	310.415	290.316	635.118	515.531	B
ENSG00000204628	RACK1	8186.85	8380.47	9465.36	8403.62	12208.6	11443.6	12134.4	14119.3	B
ENSG00000172269	DPAGT1	287.097	434.797	700.731	1052.84	434.251	545.038	630.516	514.583	B
ENSG00000119041	GTF3C3	150.759	315.464	505.88	700.939	511.03	420.458	369.105	371.486	B
ENSG00000125691	RPL23	26401.1	24151.3	33529	36440.2	39301.4	30403.1	36955.6	43359.6	B
ENSG00000242372	EIF6	488.982	679.37	982.488	1052.84	1505.02	1961.02	799.881	1059.49	B
ENSG00000186088	GSAP	561.084	376.903	549.791	480.043	350.868	426.019	772.267	724.018	B
ENSG00000113811	SELK	875.711	1014.92	1483.79	1719.36	1192.13	939.912	1646.71	1377.91	B
ENSG00000069849	ATP1B3	2045.07	2350.03	2703.21	3281.89	2520.47	1502.75	3256.59	3777.4	B
ENSG00000063322	MED29	921.594	828.241	821.484	814.734	918.037	1045.58	1385.29	1418.66	B
ENSG00000103363	TCEB2	547.975	677.007	1030.06	608.182	1440.62	1611.75	907.575	1058.54	B
ENSG00000105372	RPS19	11182.4	15913.8	12715.6	14596.4	28733.2	22988.3	23783.8	19706.7	B
ENSG00000103187	COTL1	3154.13	3739.49	7254.31	7527.68	6698.7	5510.44	4859.12	6233.76	B
ENSG00000103353	UBFD1	199.264	211.491	815.08	550.806	160.161	7.78625	395.798	266.295	B
ENSG00000038274	MAT2B	363.132	445.43	1069.39	1316.77	440.03	213.566	576.209	728.756	B
ENSG00000198242	RPL23A	2735.94	4209.73	4008.62	4722.97	4967.47	5584.97	5733.55	5493.63	B
ENSG00000146112	PPP1R18	3122.67	3151.1	4473.34	4790.87	4781.72	4389.22	4421.9	5721.07	B
ENSG00000177311	ZBTB38	276.609	479.694	978.828	1379.88	845.387	408.222	692.187	531.641	B
ENSG00000119899	SLC17A5	724.952	686.459	1679.56	1358.85	833.829	521.679	1153.34	1134.36	B
ENSG00000136156	ITM2B	912.417	679.37	1996.99	2262.51	1391.09	1590.62	1261.03	1321.05	B
ENSG00000126945	HNRNPH2	1080.22	870.775	1233.14	926.617	1057.56	1038.91	1592.4	1574.08	B
ENSG00000182676	PPP1R27	1854.99	2018.02	1712.49	1681.11	3817.45	3458.21	2519.3	3800.15	B
ENSG00000118816	CCNI	6558.65	9552.53	10997.6	11140.4	13188.5	13093.1	12175.9	14125.9	B
ENSG00000116857	TMEM9	305.45	270.567	677.862	532.637	1072.42	723.009	399.48	541.118	B
ENSG00000242574	HLA-DMB	2089.65	2073.56	2464.45	2381.09	2583.22	3377.01	3216.09	3591.66	B
ENSG00000144713	RPL32	9399.47	10125.6	12877.5	16284.2	21211.4	17681.5	16211.2	15774.9	B
ENSG00000091732	ZC3HC1	406.393	272.93	694.328	674.164	440.856	462.726	552.277	562.914	B
ENSG00000007350	TKTL1	1595.42	2412.65	3079.19	4919.01	4884.09	4527.15	3266.72	3333.89	B
ENSG00000107758	PPP3CB	292.341	418.256	376.895	306.003	858.596	632.911	633.277	540.17	B
ENSG00000051108	HERPUD1	783.945	496.236	2576.97	1850.36	1599.96	875.397	1162.54	964.725	B
ENSG00000070423	RNF126	584.681	220.943	80.5018	283.053	715.772	908.767	785.154	556.281	B
ENSG00000167995	BEST1	391.972	653.377	240.591	380.592	53.6622	197.993	744.653	997.894	B
ENSG00000101251	SEL1L2	119.296	3.54454	535.154	686.595	359.95	545.038	55.2277	149.731	B
ENSG00000161016	RPL8	7825.03	9558.44	11920.7	9127.51	20320.6	17569.1	14282.8	14877.4	B
ENSG00000133112	TPT1	30029.8	33155.6	47083.5	50198	68335.1	51252.4	60287.5	45736.3	B
ENSG00000112245	PTP4A1	1325.36	1717.92	2380.29	2518.79	1999.54	1200.19	2559.8	2550.17	B
ENSG00000143374	TARS2	289.719	376.903	548.876	413.105	397.926	284.754	560.561	563.862	B
ENSG00000103490	PYCARD	967.477	1174.42	1553.32	1004.07	2737.6	3092.25	2281.82	1332.42	B
ENSG00000053254	FOXN3	1090.71	1717.92	3102.98	3160.44	3040.58	2690.71	1873.14	2867.64	B
ENSG00000133606	MKRN1	878.333	1364.65	1909.17	2133.42	671.191	1228	1612.65	2176.79	B
ENSG00000197879	MYO1C	176.977	512.777	633.037	787.003	204.742	103.446	488.765	680.425	B
ENSG00000197057	DTHD1	597.791	815.244	496.733	553.675	640.644	1002.2	1346.63	1049.07	B
ENSG00000129824	RPS4Y1	1963.79	2185.8	2301.62	2979.71	4153.46	4658.4	2938.11	4097.71	B
ENSG00000170759	KIF5B	2117.18	2684.4	2575.14	2817.14	3616.83	3026.63	3939.57	4213.33	B
ENSG00000154127	UBASH3B	793.121	276.474	1878.07	1592.17	472.228	151.276	1100.87	718.332	B
ENSG00000178163	ZNF518B	597.791	745.535	1438.05	1415.27	1003.07	1124.56	1382.53	903.127	B
ENSG00000162511	LAPTM5	5495.48	6238.39	8879.89	9910.69	13272.7	12766.1	10127.8	9848.16	B
ENSG00000149289	ZC3H12C	856.047	766.802	995.295	1151.34	1108.74	1223.55	1187.4	1581.66	B
ENSG00000019582	CD74	9652.48	14875.3	13343.2	13082.6	31295.8	24337.6	20887.1	21020.2	B
ENSG00000142541	RPL13A	13164.5	14830.4	16962.1	15166.3	24547.6	19308.8	22749.2	25088.5	B
ENSG00000168283	BMI1	2152.57	2302.77	3224.64	4154	3332.84	2795.26	4209.27	3416.34	B
ENSG00000163956	LRPAP1	527	721.905	1040.12	1246.01	1297.8	1156.81	1213.17	926.819	B
ENSG00000105676	ARMC6	196.642	127.603	160.089	351.904	530.018	528.353	281.661	274.824	B
ENSG00000162645	GBP2	1141.83	645.106	680.606	1061.45	274.916	300.327	1587.8	1484.05	B
ENSG00000169896	ITGAM	635.808	223.306	2438.84	3051.43	904.002	711.886	943.473	534.484	B
ENSG00000205352	PRR13	2249.58	1319.75	3293.25	3235.03	3833.96	3062.22	3109.32	3080.87	B
ENSG00000107341	UBE2R2	2654.66	2101.91	4027.83	3702.64	2641.83	1947.67	4622.56	3631.46	B
ENSG00000064225	ST3GAL6	958.3	653.377	635.781	1016.51	581.203	355.943	1209.49	1602.51	B
ENSG00000131446	MGAT1	1906.11	1465.08	3754.31	3615.62	2934.09	2633.98	2614.11	3268.5	B
ENSG00000105373	GLTSCR2	1271.62	1684.84	1630.16	909.404	2817.68	3587.24	2160.32	3038.22	B
ENSG00000167658	EEF2	12965.2	14245.5	15598.1	19671.2	25849.5	25241.9	23156	24743.6	B
ENSG00000116815	CD58	768.213	625.02	1682.3	1698.32	1076.55	856.488	1330.07	1134.36	B
ENSG00000136986	DERL1	908.484	629.747	1277.97	1409.53	1098.01	1066.72	1377.93	1351.37	B
ENSG00000164615	CAMLG	1284.73	1326.84	2157.08	2104.73	2868.87	2774.13	2146.52	2499.95	B
ENSG00000183011	NAA38	928.149	1543.06	1632.91	1666.76	2759.06	2527.19	2187.02	2231.76	B
ENSG00000134333	LDHA	457.52	822.333	834.291	801.347	1513.27	1377.05	1086.14	1204.49	B
ENSG00000102265	TIMP1	1178.54	867.231	1511.24	1880.96	2451.95	2152.34	2213.71	1476.47	B
ENSG00000051382	PIK3CB	911.106	621.476	1522.22	1402.83	812.364	740.806	1434.08	1336.21	B
ENSG00000115464	USP34	1411.89	1539.51	1266.07	1759.52	1031.14	1199.08	2765.99	2569.13	B
ENSG00000179958	DCTPP1	723.641	551.767	1146.24	650.257	2553.5	2372.58	1322.7	984.626	B
ENSG00000241837	ATP5O	1156.25	1850.25	2181.78	2435.6	3404.66	2986.58	2356.38	3085.6	B
ENSG00000140988	RPS2	2484.24	3290.51	4773.39	4332.82	7994.02	7384.7	5044.13	5409.29	B
ENSG00000173065	FAM222B	287.097	319.009	517.773	321.304	904.828	895.419	400.401	699.379	B
ENSG00000121552	CSTA	549.286	1104.71	1063.9	1488.9	3238.72	2145.67	1643.02	1359.9	B
ENSG00000144659	SLC25A38	426.057	29.5378	808.677	883.585	397.101	307.001	397.639	430.241	B
ENSG00000189266	PNRC2	1632.13	1660.03	1843.31	1558.71	894.921	2150.12	2927.07	3059.07	B
ENSG00000108946	PRKAR1A	5367.01	5385.34	11089.1	13676.4	9073.05	5155.61	9458.66	10095.5	B
ENSG00000105193	RPS16	5086.46	6562.12	8034.63	8340.51	12263.9	11304.5	10139.8	11078.2	B
ENSG00000115275	MOGS	194.02	301.286	842.524	840.553	855.293	671.842	566.084	336.422	B
ENSG00000198464	ZNF480	516.512	418.256	404.338	474.305	326.101	395.986	831.177	872.802	B
ENSG00000170906	NDUFA3	192.709	443.067	462.885	207.509	782.643	790.861	671.016	488.049	B
ENSG00000150991	UBC	6507.53	7884.24	9693.15	12103.4	15325.1	16876.1	12973.9	13363.1	B
ENSG00000144579	CTDSP1	1768.46	2055.83	2473.6	2876.43	2770.62	2612.84	3322.87	3737.6	B
ENSG00000074603	DPP8	651.539	511.595	1785.68	1367.45	1065.81	1395.96	895.609	1257.55	B
ENSG00000157191	NECAP2	175.667	210.309	492.159	662.689	246.021	216.903	347.014	367.695	B
ENSG00000126267	COX6B1	650.228	1199.24	463.8	468.568	1766.73	2252.45	1630.14	1800.57	B
ENSG00000152784	PRDM8	2784.45	3368.49	4124.8	3115.5	2965.46	3885.34	5172.99	6316.2	B
ENSG00000106052	TAX1BP1	2754.29	3316.51	4432.17	6086.6	4482.03	3745.19	5280.69	6080.23	B
ENSG00000231500	RPS18	24450.4	33773.6	29230.4	32310.1	75321.1	46285.9	53817.5	55289.8	B
ENSG00000184009	ACTG1	20849.3	33481.7	47184.1	38269.6	73764.1	59325.7	47340.2	54488	B
ENSG00000185787	MORF4L1	4103.26	3474.83	6914	6253.95	5035.99	3302.48	6653.09	7591.76	B
ENSG00000121892	PDS5A	1208.69	944.029	2596.18	2232.87	1350.64	2032.21	2219.23	1849.85	B
ENSG00000132334	PTPRE	6552.1	5457.41	9195.5	7495.17	6061.36	7115.52	10338.6	12373.7	B
ENSG00000175203	DCTN2	532.243	793.977	869.968	883.585	1401.82	1738.56	1108.24	1400.65	B
ENSG00000163584	RPL22L1	967.477	1118.89	2705.04	2048.31	2394.16	1978.82	2106.02	1846.06	B
ENSG00000102580	DNAJC3	1169.36	1141.34	1886.3	1476.47	840.433	820.893	2212.79	2170.16	B
ENSG00000114933	INO80D	786.567	558.856	863.564	812.822	698.435	844.252	1186.47	1366.54	B
ENSG00000197956	S100A6	10694.7	8628.59	17350.9	17693.7	19248.2	18220.9	17547.7	19144.8	B
ENSG00000129083	COPB1	827.206	1000.74	1760.06	1566.36	1456.31	1791.95	1713.9	1769.29	B
ENSG00000186591	UBE2H	688.246	1183.88	1050.18	1074.84	880.061	439.367	1491.15	2079.18	B
ENSG00000154845	PPP4R1	765.591	474.968	865.394	902.71	668.714	481.635	1184.63	1184.58	B
ENSG00000113742	CPEB4	414.258	180.772	527.835	450.399	106.499	242.486	525.583	611.245	B
ENSG00000164111	ANXA5	312.005	183.135	454.652	511.6	208.044	42.2682	529.265	416.974	B
ENSG00000145592	RPL37	11107.6	15253.3	18997.5	20815.9	31035.8	23387.7	26142.9	24291.6	B
ENSG00000100216	TOMM22	571.572	827.059	1260.58	1536.71	2293.44	2062.24	1309.82	1373.17	B
ENSG00000112514	CUTA	718.397	424.163	708.964	423.624	891.619	1046.69	1018.03	1176.06	B
ENSG00000155903	RASA2	756.415	470.242	887.349	759.271	449.112	526.128	1204.88	1153.31	B
ENSG00000087086	FTL	3441.23	2051.11	3284.11	3617.53	4375.54	3224.62	5254.91	5305.04	B
ENSG00000116044	NFE2L2	967.477	1174.42	1282.54	1479.34	481.309	1145.69	1875.9	2245.97	B
ENSG00000138678	GPAT3	2467.2	1463.89	3797.31	4540.33	2120.9	1636.22	3221.61	4345.05	B
ENSG00000057663	ATG5	435.234	250.481	319.263	262.972	284.823	114.569	524.663	799.831	B
ENSG00000168036	CTNNB1	2312.51	3077.84	2848.67	3327.79	3539.23	5313.56	5302.78	5122.14	B
ENSG00000072803	FBXW11	280.542	721.905	1149.89	858.722	435.077	434.918	908.495	1033.91	B
ENSG00000213719	CLIC1	2994.2	2945.51	4011.37	4758.35	4578.63	4548.28	5253.07	6271.66	B
ENSG00000100092	SH3BP1	457.52	651.014	1351.15	1479.34	996.466	836.466	800.801	1351.37	B
ENSG00000083799	CYLD	2260.07	2318.13	2144.27	2477.67	2358.66	2197.95	3631.22	5266.19	B
ENSG00000123505	AMD1	1599.35	1481.62	2934.66	2629.72	2505.61	2271.36	2598.46	3399.28	B
ENSG00000233276	GPX1	1785.51	2379.57	4187.92	3700.73	6266.92	5460.39	3902.76	4214.28	B
ENSG00000062598	ELMO2	178.288	116.97	702.561	585.232	376.461	437.142	106.774	469.095	B
ENSG00000182774	RPS17	4875.4	7371.46	8561.55	7723.72	16743.4	18114.2	12615.8	11276.3	B
ENSG00000163602	RYBP	1317.5	1260.67	2859.64	3036.13	2232.35	1221.33	2720.88	2316.1	B
ENSG00000170889	RPS9	7510.4	9784.11	13830.8	15484.7	16000.4	14520.2	14785.4	19214.9	B
ENSG00000180008	SOCS4	263.5	41.353	345.792	241.934	515.157	531.69	239.32	361.061	B
ENSG00000170017	ALCAM	852.114	1185.06	1909.17	1757.61	1861.67	1458.25	1839.08	2176.79	B
ENSG00000134717	BTF3L4	477.184	100.429	846.183	877.847	766.132	721.897	517.299	622.617	B
ENSG00000140575	IQGAP1	4014.11	3669.78	7433.61	5552.05	4857.67	4328.04	8077.97	7098.03	B
ENSG00000086065	CHMP5	468.007	519.866	1127.02	1273.74	941.153	819.781	927.825	1023.48	B
ENSG00000116871	MAP7D1	644.985	881.409	1457.27	1540.54	1019.58	1251.36	1278.52	1740.86	B
ENSG00000104219	ZDHHC2	308.072	187.861	658.651	524.987	394.624	418.233	580.811	401.811	B
ENSG00000141644	MBD1	456.209	202.039	633.951	817.603	353.345	450.49	692.187	613.141	B
ENSG00000133789	SWAP70	840.315	1241.77	1030.97	1064.32	782.643	494.983	2458.55	1673.58	B
ENSG00000107372	ZFAND5	1244.09	1525.33	1939.36	2550.35	1940.1	2359.23	2566.25	2933.03	B
ENSG00000106609	TMEM248	523.067	536.407	1001.7	795.609	1703.98	1199.08	924.143	1185.53	B
ENSG00000171604	CXXC5	197.953	300.104	406.168	585.232	837.956	707.436	460.231	531.641	B
ENSG00000141526	SLC16A3	3231.48	1979.03	5329.58	4690.46	3700.22	3433.74	5918.57	4471.09	B
ENSG00000101265	RASSF2	1598.04	1837.25	2880.68	2814.28	4164.19	3103.38	3401.1	3451.4	B
ENSG00000108298	RPL19	3415.01	3744.22	5575.66	5448.77	8667.69	7929.74	7493.48	6821.31	B
ENSG00000204590	GNL1	753.793	604.935	700.731	536.462	562.215	658.494	1531.65	1201.64	B
ENSG00000166710	B2M	20435	19014.1	31052.6	31166.5	39274.1	32578.8	37943.3	41599.8	B
ENSG00000089123	TASP1	433.923	524.592	445.504	668.426	307.113	510.556	809.086	1127.72	B
ENSG00000140691	ARMC5	158.624	505.688	317.433	204.64	740.539	858.712	586.334	756.239	B
ENSG00000176946	THAP4	512.579	640.38	948.64	1078.66	1197.08	1398.19	1023.55	1307.78	B
ENSG00000083845	RPS5	2149.95	3348.41	3773.52	4126.27	5871.47	5721.78	5335.91	5796.88	B
ENSG00000116679	IVNS1ABP	1700.29	1495.8	2002.48	1941.21	1486.03	1062.27	3890.79	2598.5	B
ENSG00000090238	YPEL3	267.433	392.262	843.439	880.716	573.773	448.266	849.586	498.473	B
ENSG00000070831	CDC42	1468.26	1499.34	3171.59	2801.84	3190.84	3946.52	3020.03	3077.08	B
ENSG00000143570	SLC39A1	815.407	780.98	1655.78	1693.54	1605.74	1003.31	1697.33	1586.4	B
ENSG00000125534	PPDPF	340.846	473.787	414.401	689.464	1112.05	1169.05	1062.21	616.931	B
ENSG00000175066	GK5	2098.82	2260.23	2065.6	1356.93	1190.48	1860.91	5307.38	3705.38	B
ENSG00000187051	RPS19BP1	490.293	743.172	378.724	738.233	468.1	470.512	1232.5	1318.21	B
ENSG00000077238	IL4R	1255.88	1318.57	4233.66	2808.54	1253.22	1392.63	2713.52	2614.61	B
ENSG00000172809	RPL38	4940.95	8388.74	10178.9	11517.2	11184.9	12760.6	14850.7	12749.9	B
ENSG00000167315	ACAA2	102.254	269.385	297.308	109.97	615.052	571.733	259.57	510.793	B
ENSG00000049860	HEXB	937.325	291.834	1698.77	1550.1	1316.79	1890.95	1178.19	1373.17	B
ENSG00000167207	NOD2	60.3034	220.943	552.535	360.51	74.3016	58.953	311.116	272.928	B
ENSG00000140332	TLE3	3942.01	4903.28	5860.16	4999.33	4573.67	3770.77	7370.13	11101.9	B
ENSG00000167283	ATP5L	6857.55	7486.07	10482.6	10413.7	14757.9	8650.52	14968.5	15046.1	B
ENSG00000126457	PRMT1	974.032	1284.3	1466.41	1263.22	1845.98	1660.7	2178.73	2555.86	B
ENSG00000115956	PLEK	4153.07	5182.12	5557.37	6804.75	5399.25	5029.92	9307.71	10386.4	B
ENSG00000168461	RAB31	1567.89	889.679	3229.22	3697.86	2489.1	1962.14	2659.21	2530.27	B
ENSG00000135404	CD63	4937.02	5310.9	7711.7	7829.86	9134.96	7200.06	10925.9	10736.1	B
ENSG00000067048	DDX3Y	1097.26	1641.12	3040.77	2551.3	1000.59	1656.25	2906.82	2904.6	B
ENSG00000142676	RPL11	9484.68	11567	15274.3	12993.7	28149.6	20874.9	21924.5	22783.8	B
ENSG00000176101	SSNA1	194.02	422.982	468.374	342.341	849.514	784.187	668.255	642.518	B
ENSG00000167460	TPM4	2762.16	4870.2	7608.33	6414.6	5352.19	2763.01	7466.78	8759.29	B
ENSG00000223865	HLA-DPB1	1786.82	2505.99	3654.6	3078.2	7916.42	5823	5359.85	3777.4	B
ENSG00000147168	IL2RG	549.286	597.846	727.26	478.13	847.863	926.564	1364.12	1079.39	B
ENSG00000101901	ALG13	288.408	389.899	337.559	364.335	324.45	549.487	822.892	623.565	B
ENSG00000174444	RPL4	2907.67	3173.54	4372.71	4376.81	4811.44	7315.74	6038.23	6959.67	B
ENSG00000133639	BTG1	7199.71	9208.71	13060.5	13161	12209.4	9268.97	20494.1	14587.4	B
ENSG00000150977	RILPL2	1889.07	1512.34	2699.55	2820.97	2180.34	2210.18	3907.36	3370.85	B
ENSG00000180448	ARHGAP45	3074.16	3894.27	6650.54	5847.53	6476.62	5536.02	6771.83	8142.36	B
ENSG00000129128	SPCS3	398.527	765.621	1706.09	1513.76	2297.57	1914.31	1332.83	1160.89	B
ENSG00000115561	CHMP3	719.708	1038.55	2125.06	1600.78	1497.59	1212.43	1831.72	1956.93	B
ENSG00000169826	CSGALNACT2	402.46	324.916	306.456	437.011	279.869	261.396	587.254	983.679	B
ENSG00000074657	ZNF532	110.119	400.533	384.213	383.461	49.5344	214.678	524.663	579.025	B
ENSG00000118707	TGIF2	836.382	986.564	1116.05	1286.17	874.282	1024.45	1543.61	2420.34	B
ENSG00000172340	SUCLG2	625.32	441.886	1093.18	1530.02	1886.43	1339.24	1266.55	1055.7	B
ENSG00000124486	USP9X	1017.29	614.387	1288.03	1245.05	2040.82	2326.98	1493.91	2057.39	B
ENSG00000197629	MPEG1	1878.58	2962.05	3911.65	3888.16	5603.16	4072.21	5099.36	5468.99	B
ENSG00000103642	LACTB	544.042	905.039	1282.54	1876.18	785.12	972.169	1494.83	1680.21	B
ENSG00000182985	CADM1	807.542	745.535	2103.11	2987.36	1330.82	1860.91	2144.67	1306.83	B
ENSG00000163694	RBM47	1643.92	1167.34	4545.61	3488.44	1156.63	1600.63	2653.69	3595.45	B
ENSG00000107263	RAPGEF1	462.763	939.303	955.959	413.105	707.516	672.954	1609.89	1512.48	B
ENSG00000234745	HLA-B	14933	11953.4	28191.2	30012.2	23840.9	17680.3	27444.5	32544.8	B
ENSG00000117118	SDHB	291.03	160.686	629.378	673.208	484.611	400.436	546.754	462.462	B
ENSG00000184937	WT1	237.281	151.234	106.116	281.141	15.6859	1.11232	367.264	502.264	B
ENSG00000120742	SERP1	865.223	1192.15	3633.56	2684.22	2809.42	2993.26	2184.25	2426.03	B
ENSG00000163421	PROK2	652.85	450.157	1257.84	1680.15	991.513	674.067	1302.45	1172.26	B
ENSG00000173846	PLK3	1173.3	2025.11	925.77	709.545	1501.72	1403.75	3682.77	3517.74	B
ENSG00000161547	SRSF2	2370.19	2327.58	4162.31	2853.48	4778.42	3886.45	4419.14	6191.11	B
ENSG00000132475	H3F3B	26727.5	38821	46967.3	37863.1	47813	28340.8	70824	77591.2	B
ENSG00000155876	RRAGA	114.052	218.58	241.505	329.91	833.829	696.313	451.026	303.254	B
ENSG00000100219	XBP1	1389.6	1235.86	3109.38	2711	1958.26	1450.47	3587.04	2372.96	B
ENSG00000170921	TANC2	356.577	580.123	536.069	721.021	681.098	622.9	908.495	1221.54	B
ENSG00000158869	FCER1G	435.234	777.436	2016.2	2251.04	2535.33	1641.79	1025.39	1745.6	B
ENSG00000129667	RHBDF2	426.057	495.054	724.516	728.671	609.273	878.734	1147.82	959.987	B
ENSG00000116793	PHTF1	97.0099	392.262	168.322	41.1192	580.378	794.198	613.948	510.793	B
ENSG00000008513	ST3GAL1	3413.7	5697.26	3486.28	5046.19	3938.81	4734.04	9696.14	11359.7	B
ENSG00000073921	PICALM	1443.35	1592.68	3267.64	4307.95	3117.36	2236.88	3261.19	3769.82	B
ENSG00000130766	SESN2	323.803	245.755	633.951	801.347	259.23	286.979	575.288	743.919	B
ENSG00000162419	GMEB1	764.281	1528.88	1679.56	1539.58	1455.48	942.136	2337.05	2978.52	B
ENSG00000130724	CHMP2A	1119.55	782.162	1774.7	1914.43	1368.8	985.517	2381.23	2033.69	B
ENSG00000007237	GAS7	3256.39	4649.25	7614.74	7294.36	6081.99	5964.27	8620.12	9797.93	B
ENSG00000120709	FAM53C	376.241	251.662	465.63	421.711	1069.12	1855.35	777.79	686.111	B
ENSG00000120137	PANK3	420.813	703	826.058	911.316	1010.5	839.803	1283.12	1338.11	B
ENSG00000151651	ADAM8	1915.29	1181.51	3575.93	4438.96	2049.07	1245.8	4325.25	2956.72	B
ENSG00000163932	PRKCD	388.04	517.503	1375.85	1040.41	870.979	836.466	1090.75	1038.64	B
ENSG00000008988	RPS20	10020.9	11300	18418.4	17096	27569.2	17774.9	21744.1	28509.6	B
ENSG00000125249	RAP2A	200.574	262.296	973.34	910.36	285.648	55.6161	731.767	360.114	B
ENSG00000145860	RNF145	761.659	591.938	1364.87	2265.38	854.468	951.035	1647.63	1555.12	B
ENSG00000092820	EZR	1457.77	1530.06	2087.56	1432.48	1094.71	2340.32	3694.73	3378.43	B
ENSG00000139318	DUSP6	3390.1	3219.62	6028.49	6825.79	5225.88	3567.21	6907.14	8767.82	B
ENSG00000168374	ARF4	377.552	211.491	432.697	453.268	337.659	442.704	683.903	714.541	B
ENSG00000139687	RB1	764.281	882.59	2304.36	3179.57	1140.12	1324.77	1708.38	2203.33	B
ENSG00000213699	SLC35F6	293.652	484.42	869.053	846.291	175.021	159.062	780.551	1068.02	B
ENSG00000177954	RPS27	4175.36	7419.9	8470.07	7209.25	21106.6	19446.7	14107.9	13444.6	B
ENSG00000167851	CD300A	638.43	415.893	1210.27	1102.57	963.443	634.023	1231.58	1281.25	B
ENSG00000176438	SYNE3	468.007	205.583	1243.2	1088.22	814.84	1120.11	1062.21	546.804	B
ENSG00000140941	MAP1LC3B	608.278	619.113	750.13	728.671	933.723	1474.94	1611.73	1329.58	B
ENSG00000010404	IDS	2953.56	2977.41	4234.58	3242.68	3475.66	4256.85	7349.88	6871.54	B
ENSG00000085721	RRN3	448.343	393.444	704.391	754.49	690.179	949.923	1016.19	1004.53	B
ENSG00000120705	ETF1	1148.39	1605.68	2027.18	1558.71	1830.29	2088.94	2808.33	3804.88	B
ENSG00000196735	HLA-DQA1	1502.34	1140.16	2451.64	1422.92	1297.8	1385.95	2978.61	3384.12	B
ENSG00000086015	MAST2	56.3706	72.0723	139.963	190.296	669.54	328.135	185.933	124.144	B
ENSG00000198755	RPL10A	2793.62	3613.07	5160.35	5485.11	8949.21	6042.13	8319.13	7169.1	B
ENSG00000172179	PRL	300.206	443.067	479.351	317.479	211.347	254.722	820.131	977.045	B
ENSG00000118564	FBXL5	566.328	978.293	2016.2	1757.61	1123.6	1238.01	2017.65	1757.92	B
ENSG00000179862	CITED4	180.91	199.676	305.541	532.637	539.099	603.991	498.89	439.718	B
ENSG00000163220	S100A9	28836.8	28127.1	84686	99103	80989.5	46032.3	71197.7	69648.8	B
ENSG00000151690	MFSD6	140.271	482.057	406.168	477.174	228.684	427.131	749.256	796.041	B
ENSG00000158636	EMSY	141.582	432.434	854.417	743.015	321.148	540.588	755.699	670.948	B
ENSG00000214194	LINC00998	267.433	255.207	451.908	656.951	576.25	538.364	660.891	641.571	B
ENSG00000215301	DDX3X	1795.99	1828.98	3477.13	3805.92	2610.46	2880.91	3688.29	5358.11	B
ENSG00000169926	KLF13	561.084	1154.34	2861.47	3214.95	1637.11	539.476	1970.71	2310.41	B
ENSG00000131981	LGALS3	264.811	454.883	677.862	460.918	279.044	392.649	759.381	1037.7	B
ENSG00000162924	REL	3266.87	2268.51	2974.91	2213.74	1665.18	2016.64	7459.42	6373.06	B
ENSG00000116473	RAP1A	606.967	277.656	1089.52	889.322	497.82	754.154	1060.37	1153.31	B
ENSG00000120306	CYSTM1	448.343	105.155	826.973	1401.88	153.557	262.508	633.277	758.134	B
ENSG00000010017	RANBP9	326.425	77.9799	196.68	141.527	146.126	204.667	435.378	583.763	B
ENSG00000175445	LPL	1244.09	1109.44	4071.74	8024.94	1950.83	615.114	2493.53	3443.82	B
ENSG00000099219	ERMP1	566.328	275.293	1707	1518.54	402.054	352.606	1141.37	990.312	B
ENSG00000198668	CALM1	8375.62	7436.44	17141.4	17977.7	12799.7	9820.69	23128.4	17028.6	B
ENSG00000182511	FES	575.505	471.424	1027.31	347.123	1360.54	1800.85	1264.71	1411.08	B
ENSG00000197548	ATG7	566.328	445.43	927.6	1121.69	240.242	117.906	1573.99	1017.79	B
ENSG00000165914	TTC7B	292.341	321.372	447.334	207.509	346.741	124.58	870.756	714.541	B
ENSG00000173812	EIF1	3224.92	3881.27	7306.45	7474.13	6831.61	5900.87	7408.79	10965.5	B
ENSG00000159339	PADI4	237.281	148.871	624.804	568.019	181.626	85.6488	609.345	389.491	B
ENSG00000122644	ARL4A	272.676	369.814	339.388	339.473	345.915	70.0763	1006.98	670.001	B
ENSG00000064393	HIPK2	2583.87	2964.42	8166.36	4646.47	2946.47	2678.47	6202.07	8293.04	B
ENSG00000115268	RPS15	1438.11	1558.42	2796.52	2154.46	7089.19	6072.16	3662.52	4170.68	B
ENSG00000122643	NT5C3A	124.54	298.923	240.591	109.97	584.506	603.991	439.981	670.948	B
ENSG00000170142	UBE2E1	730.196	503.325	1466.41	1574.96	1323.39	741.918	1805.95	1442.35	B
ENSG00000133195	SLC39A11	1152.32	1084.63	2819.39	3049.52	2740.08	1172.39	3211.49	2690.43	B
ENSG00000174282	ZBTB4	322.492	408.804	654.992	523.075	151.08	358.168	1140.45	789.407	B
ENSG00000110955	ATP5B	1405.33	1797.08	4037.9	2648.84	4434.15	3756.31	4653.85	3819.1	B
ENSG00000162783	IER5	1502.34	1766.36	4208.05	3525.73	3310.55	3023.29	4241.49	4416.13	B
ENSG00000115310	RTN4	3012.55	3759.58	8568.86	8556.62	9088.73	4759.62	8822.62	9160.15	B
ENSG00000185201	IFITM2	789.188	953.481	1852.46	1246.01	1114.52	815.332	2197.14	2432.66	B
ENSG00000178719	GRINA	1261.13	1554.87	3348.14	3241.72	2605.51	1165.71	3460.93	4051.28	B
ENSG00000062716	VMP1	2055.56	2661.95	3959.22	4659.86	2338.02	2571.69	6837.19	5762.77	B
ENSG00000091009	RBM27	279.231	113.425	880.031	873.066	271.613	259.171	599.22	450.142	B
ENSG00000166128	RAB8B	519.134	250.481	1350.23	907.491	407.007	427.131	1030	1031.06	B
ENSG00000242259	C22orf39	119.296	310.738	424.464	455.18	624.133	486.084	573.447	587.554	B
ENSG00000197746	PSAP	5326.37	6011.54	16786.4	19378.6	15829.5	7174.47	14293.8	16395.6	B
ENSG00000169692	AGPAT2	550.597	773.891	1581.68	1486.99	1656.1	1004.43	1822.51	1802.46	B
ENSG00000165527	ARF6	1289.97	515.14	1934.79	1678.24	1410.08	1232.45	2281.82	2682.85	B
ENSG00000108582	CPD	912.417	1335.11	1311.81	2215.66	1249.09	1090.08	3400.18	2782.35	B
ENSG00000140564	FURIN	849.492	928.669	2751.7	2788.46	2172.91	893.194	2567.17	2324.63	B
ENSG00000165355	FBXO33	460.141	404.078	1285.28	977.298	783.469	889.857	1302.45	1075.6	B
ENSG00000125817	CENPB	512.579	621.476	620.23	419.798	1064.16	587.306	1623.69	1499.21	B
ENSG00000182718	ANXA2	1579.69	1715.56	6763.06	5798.77	3639.95	2240.22	4348.26	4752.55	B
ENSG00000160714	UBE2Q1	677.758	542.315	1664.01	1352.15	979.129	651.82	1273.92	2109.51	B
ENSG00000206560	ANKRD28	2092.27	1997.94	3213.67	2264.43	2166.3	2885.36	5206.13	6137.09	B
ENSG00000159128	IFNGR2	2067.36	1667.12	5013.07	5298.64	3044.71	2024.43	5748.28	4630.3	B
ENSG00000108984	MAP2K6	457.52	74.4353	1424.33	1091.09	572.122	420.458	822.892	655.786	B
ENSG00000164924	YWHAZ	5802.24	5084.05	7171.06	9614.25	7117.26	6091.07	13929.3	16464.8	B
ENSG00000171863	RPS7	2779.2	2737.57	6121.79	8395.01	6678.88	5769.61	7415.24	8028.64	B
ENSG00000137575	SDCBP	1080.22	994.834	3783.58	2868.78	1732.05	3024.4	2775.19	3045.8	B
ENSG00000140299	BNIP2	693.49	1247.68	2142.44	2040.66	2477.54	2179.04	2304.84	3162.37	B
ENSG00000176014	TUBB6	212.373	350.909	919.367	865.416	559.738	104.558	911.257	685.164	B
ENSG00000132388	UBE2G1	326.425	300.104	1271.56	1198.19	798.329	975.506	649.846	1127.72	B
ENSG00000196352	CD55	283.164	323.735	488.499	263.928	251.8	610.664	993.178	751.5	B
ENSG00000156860	FBRS	748.549	326.098	1170.02	809.953	758.701	864.274	1539.01	1564.6	B
ENSG00000090924	PLEKHG2	416.88	129.966	914.793	529.768	288.95	82.3118	660.891	923.028	B
ENSG00000148154	UGCG	1068.42	1300.85	1603.63	2015.8	1017.11	533.914	3201.36	3663.68	B
ENSG00000122223	CD244	1.31094	48.442	502.221	340.429	97.4176	339.258	116.899	27.4824	B
ENSG00000177383	MAGEF1	545.353	642.743	1519.47	1377.97	1542.17	1499.41	1703.77	1747.5	B
ENSG00000135932	CAB39	356.577	199.676	408.912	415.017	320.322	454.939	867.995	756.239	B
ENSG00000124882	EREG	4618.46	10988.1	8253.26	5253.7	6437.82	13815	19665.7	25905.4	B
ENSG00000026508	CD44	5408.96	5933.56	9889.83	8992.68	7364.11	6968.69	16575.7	16589.9	B
ENSG00000130066	SAT1	5680.32	5691.35	6989.02	5554.92	6838.22	7691.7	17114.1	16182.4	B
ENSG00000131724	IL13RA1	374.93	380.447	794.04	1289.04	887.491	667.393	961.882	1259.45	B
ENSG00000167987	VPS37C	86.5223	145.326	433.612	765.009	239.416	113.457	361.741	320.312	B
ENSG00000131508	UBE2D2	638.43	595.483	1663.09	1735.61	1610.69	1330.34	1418.43	2222.28	B
ENSG00000169895	SYAP1	537.487	1712.01	1132.51	1645.72	1516.58	1255.81	3726.03	2933.98	B
ENSG00000100647	SUSD6	1084.15	593.12	2102.19	1915.39	1363.85	764.165	2312.2	2659.15	B
ENSG00000136026	CKAP4	2503.9	1629.31	6019.34	5944.12	2413.97	1666.26	6075.97	6183.53	B
ENSG00000100644	HIF1A	473.251	309.556	325.666	380.592	222.079	149.051	1025.39	1301.15	B
ENSG00000102908	NFAT5	437.855	1010.19	1190.15	1071.01	851.166	697.426	2341.65	1966.41	B
ENSG00000277443	MARCKS	1178.54	1037.37	1207.53	1995.72	1187.17	898.756	3534.57	3060.97	B
ENSG00000025708	TYMP	1733.07	2574.52	3317.95	4277.35	1548.77	3150.09	5177.6	7668.52	B
ENSG00000072062	PRKACA	735.44	362.725	1353.89	1458.3	1320.09	974.394	1689.97	1611.03	B
ENSG00000152102	FAM168B	246.458	220.943	144.537	426.492	575.424	647.371	846.824	565.757	B
ENSG00000142867	BCL10	230.726	212.672	433.612	262.015	210.521	254.722	692.187	657.681	B
ENSG00000110429	FBXO3	262.189	199.676	332.985	272.534	217.126	291.428	860.631	547.752	B
ENSG00000116962	NID1	176.977	86.2505	996.209	550.806	251.8	0	430.776	375.276	B
ENSG00000071082	RPL31	2148.64	5842.58	8643.88	7281.93	14344.3	10590.4	12911.3	11660.1	B
ENSG00000163590	PPM1L	72.1019	224.488	573.575	541.244	378.112	243.598	377.389	542.066	B
ENSG00000120738	EGR1	741.994	2837.99	1994.25	1205.84	2174.56	4036.61	5016.51	6129.51	B
ENSG00000068697	LAPTM4A	3226.23	4188.46	9490.06	11209.3	6691.27	2929.85	10352.4	12837.1	B
ENSG00000109133	TMEM33	360.51	372.177	1738.11	1436.3	1077.37	747.48	830.256	1465.09	B
ENSG00000164951	PDP1	237.281	202.039	426.293	137.702	87.5107	0	702.312	677.582	B
ENSG00000204525	HLA-C	381.485	354.454	558.024	792.74	769.434	499.432	1275.76	1038.64	B
ENSG00000254087	LYN	3825.34	2280.32	6473.99	6255.86	5412.46	2393.72	10733.5	8474.04	B
ENSG00000164332	UBLCP1	262.189	138.237	510.454	541.244	473.879	748.592	627.755	636.832	B
ENSG00000100079	LGALS2	239.903	320.19	913.878	442.749	960.967	1521.66	798.96	970.411	B
ENSG00000070495	JMJD6	350.022	233.94	161.004	492.474	432.6	218.015	972.928	902.179	B
ENSG00000051128	HOMER3	187.465	634.473	1940.28	2090.39	1385.31	701.875	1562.02	1085.08	B
ENSG00000086062	B4GALT1	1198.2	1237.04	3002.35	2355.27	3356.78	1775.27	4088.69	3754.66	B
ENSG00000138069	RAB1A	146.826	337.913	730.92	511.6	548.18	371.515	845.904	716.437	B
ENSG00000136108	CKAP2	365.753	246.936	260.716	413.105	709.167	1001.09	1234.34	752.448	B
ENSG00000143546	S100A8	17384.4	17871.6	79959.3	66854.1	52388.4	40733.2	53763.2	60703.8	B
ENSG00000198055	GRK6	128.473	589.575	397.935	527.856	804.108	1339.24	1044.72	1290.72	B
ENSG00000225921	NOL7	445.721	844.782	1223.08	1246.01	1058.38	1481.61	2278.14	1937.98	B
ENSG00000028277	POU2F2	7215.44	8552.97	11477	13654.4	6927.38	10591.5	32214.3	19332.4	B
ENSG00000143384	MCL1	3488.42	4498.02	8878.06	6804.75	6664.85	4954.28	11874	14454.8	B
ENSG00000111737	RAB35	196.642	513.958	753.789	874.022	1448.88	1266.93	871.677	1479.31	B
ENSG00000138867	GUCD1	296.273	378.084	774.83	518.293	1394.39	877.622	989.496	1257.55	B
ENSG00000149657	LSM14B	214.995	308.375	780.318	909.404	350.043	416.008	871.677	880.383	B
ENSG00000157227	MMP14	490.293	763.258	619.315	441.792	212.998	537.251	2124.42	2084.87	B
ENSG00000113384	GOLPH3	1114.3	602.572	2638.26	2884.08	2579.09	1962.14	2122.58	3660.84	B
ENSG00000173068	BNC2	190.087	258.751	987.062	644.52	492.867	697.426	878.12	639.675	B
ENSG00000179163	FUCA1	125.851	139.419	893.753	1043.28	790.899	645.146	182.251	715.489	B
ENSG00000197747	S100A10	534.865	268.204	2060.11	1740.39	339.31	470.512	1582.27	1162.79	B
ENSG00000166595	FAM96B	228.104	87.432	365.917	345.21	930.421	641.809	707.835	374.329	B
ENSG00000167881	SRP68	121.918	426.526	798.614	682.77	683.574	538.364	876.279	1034.85	B
ENSG00000145390	USP53	740.684	641.562	1183.74	619.657	126.313	1186.85	2498.13	2321.79	B
ENSG00000150093	ITGB1	209.751	229.214	581.808	445.618	198.963	398.211	716.119	822.575	B
ENSG00000014257	ACPP	0	42.5345	426.293	326.085	262.532	629.574	90.2052	60.6507	B
ENSG00000104972	LILRB1	243.836	198.494	357.684	695.202	364.903	283.642	871.677	699.379	B
ENSG00000136630	HLX	403.771	745.535	1096.84	1499.42	1624.73	948.81	1776.49	2336.95	B
ENSG00000160014	CALM3	239.903	138.237	436.356	517.337	727.33	763.053	522.822	834.895	B
ENSG00000140563	MCTP2	671.203	843.6	1098.67	1024.16	334.357	507.219	2745.74	2714.12	B
ENSG00000169567	HINT1	1494.48	2641.86	4649.89	4450.44	6455.98	2715.18	7863.5	7137.83	B
ENSG00000120594	PLXDC2	169.112	135.874	1014.51	777.44	109.801	90.098	579.891	526.903	B
ENSG00000173559	NABP1	790.499	842.419	815.995	757.359	949.409	784.187	2897.61	3175.63	B
ENSG00000126264	HCST	125.851	257.57	589.127	841.509	650.551	410.447	636.039	792.25	B
ENSG00000152104	PTPN14	2994.2	3750.12	9388.52	10522.7	2893.63	4609.46	11509.4	14286.1	B
ENSG00000101445	PPP1R16B	218.928	49.6236	181.129	31.5566	40.4531	12.2355	522.822	506.054	B
ENSG00000170881	RNF139	251.701	232.758	1140.75	968.692	311.241	370.403	642.482	1214.91	B
ENSG00000132819	RBM38	1208.69	860.142	4336.12	3470.27	2746.68	959.933	3204.13	4727.91	B
ENSG00000101150	TPD52L2	331.669	159.504	825.143	875.935	766.132	429.356	845.904	1037.7	B
ENSG00000115520	COQ10B	58.9925	137.056	87.8201	353.816	662.935	787.524	306.514	448.247	B
ENSG00000102103	PQBP1	165.179	76.7984	320.178	430.317	321.973	150.163	375.548	561.019	B
ENSG00000111335	OAS2	61.6144	241.029	61.2911	214.202	345.915	424.907	751.096	429.293	B
ENSG00000214022	REPIN1	23.597	348.546	458.311	552.719	428.472	172.41	663.653	788.459	B
ENSG00000116209	TMEM59	542.731	428.889	2075.67	2236.69	1996.24	1164.6	2139.15	1653.68	B
ENSG00000081320	STK17B	977.964	674.644	1683.22	1725.09	1091.41	885.408	2943.64	3512.06	B
ENSG00000241839	PLEKHO2	192.709	326.098	1387.74	834.816	374.81	351.494	1229.74	799.831	B
ENSG00000068366	ACSL4	1477.43	929.851	4649.89	2194.62	1744.44	896.531	5369.97	4107.19	B
ENSG00000171365	CLCN5	108.808	289.471	384.213	214.202	174.196	478.298	655.368	925.871	B
ENSG00000134996	OSTF1	187.465	146.508	897.412	1034.67	574.599	347.044	752.937	585.658	B
ENSG00000198355	PIM3	580.748	665.192	521.432	390.154	863.549	700.763	2598.46	2402.34	B
ENSG00000136802	LRRC8A	178.288	108.699	277.182	487.693	121.359	164.624	508.095	644.414	B
ENSG00000142731	PLK4	141.582	100.429	108.86	193.165	150.254	127.917	588.175	387.596	B
ENSG00000167703	SLC43A2	886.198	471.424	876.372	1615.12	1022.06	773.063	3420.43	2054.54	B
ENSG00000065989	PDE4A	679.069	267.022	514.114	349.035	156.033	369.291	2173.21	1643.26	B
ENSG00000143106	PSMA5	41.9502	183.135	1290.77	991.642	229.509	271.406	405.003	507.002	B
ENSG00000165030	NFIL3	207.129	356.817	271.693	67.8945	217.951	196.881	739.13	1584.5	B
ENSG00000162734	PEA15	89.1442	509.232	533.324	524.031	249.323	339.258	1275.76	1195.96	B
ENSG00000171223	JUNB	1210	1285.49	2225.69	1977.55	1700.68	1368.16	4680.55	5754.24	B
ENSG00000027697	IFNGR1	131.094	148.871	518.688	555.587	373.159	174.634	655.368	556.281	B
ENSG00000119801	YPEL5	406.393	373.358	1258.76	679.901	782.643	664.056	1736.91	1638.52	B
ENSG00000188906	LRRK2	70.791	167.775	294.563	118.576	151.905	235.812	466.674	568.6	B
ENSG00000059804	SLC2A3	1203.45	830.604	1481.96	1764.3	1031.14	845.364	4276.46	4583.87	B
ENSG00000146278	PNRC1	532.243	158.323	631.207	869.241	682.749	185.758	1770.05	1249.97	B
ENSG00000028137	TNFRSF1B	2425.25	3680.41	5123.75	4936.22	3913.22	2648.44	16011.4	10869.7	B
ENSG00000120875	DUSP4	380.174	464.335	205.828	362.423	111.452	0	2114.3	1607.24	B
ENSG00000153234	NR4A2	797.054	2745.84	818.74	630.176	1716.37	4355.85	6988.14	8641.78	B
ENSG00000011422	PLAUR	2779.2	2457.55	2714.19	2634.5	2507.26	3457.1	10509.8	12648.5	B
ENSG00000110047	EHD1	1255.88	1335.11	1642.97	1705.01	1282.11	1527.22	6859.28	4647.36	B
ENSG00000132510	KDM6B	174.356	493.873	678.776	432.23	171.719	618.451	1822.51	1156.15	B
ENSG00000095794	CREM	0	321.372	13.7219	9.56261	0	208.004	920.461	513.636	B
ENSG00000184436	THAP7	82.5895	150.052	427.208	125.27	1009.68	733.02	736.369	304.201	B
ENSG00000131323	TRAF3	65.5472	447.794	474.778	690.42	559.738	1021.11	1064.05	1252.82	B
ENSG00000126262	FFAR2	204.507	170.138	445.504	54.5069	326.927	283.642	964.644	731.599	B
ENSG00000136048	DRAM1	141.582	474.968	2009.8	1274.7	280.695	724.121	1759	1051.91	B
ENSG00000204577	LILRB3	521.756	531.681	1308.15	1635.21	1089.76	843.14	1912.72	2942.51	B
ENSG00000167604	NFKBID	452.276	443.067	508.625	614.876	610.924	280.305	1818.83	2368.22	B
ENSG00000124762	CDKN1A	323.803	427.708	1330.11	658.864	751.271	311.45	1918.24	1648.94	B
ENSG00000167671	UBXN6	48.5049	361.543	806.847	664.601	889.967	765.277	751.096	1224.39	B
ENSG00000119669	IRF2BPL	462.763	1020.83	2830.37	1956.51	871.805	833.129	3614.65	3645.68	B
ENSG00000107021	TBC1D13	183.532	137.056	289.989	270.622	463.972	535.027	1027.23	557.228	B
ENSG00000188786	MTF1	114.052	184.316	429.953	459.005	217.126	358.168	920.461	576.182	B
ENSG00000111678	C12orf57	120.607	85.069	187.533	229.503	237.765	144.602	481.401	553.438	B
ENSG00000182541	LIMK2	291.03	530.499	296.393	316.522	628.261	298.102	2260.65	1896.28	B
ENSG00000102606	ARHGEF7	79.9676	211.491	804.103	546.025	243.544	157.95	795.279	690.85	B
ENSG00000135046	ANXA1	1168.05	503.325	2093.96	1642.86	1244.14	1719.65	3380.85	5239.65	B
ENSG00000117450	PRDX1	49.8159	48.442	641.27	430.317	206.393	6.67393	339.65	167.737	B
ENSG00000166780	C16orf45	162.557	128.785	426.293	434.142	207.219	70.0763	914.939	595.135	B
ENSG00000114315	HES1	173.045	124.059	96.0533	0	111.452	0	786.994	758.134	B
ENSG00000166199	ALKBH3	64.2363	0	89.6497	0.956261	378.112	735.244	135.308	201.853	B
ENSG00000185880	TRIM69	89.1442	15.3597	156.43	2.86878	559.738	333.696	215.388	335.474	B
ENSG00000120063	GNA13	51.1268	150.052	549.791	120.489	989.036	1112.32	508.095	561.967	B
ENSG00000185022	MAFF	108.808	256.388	203.084	96.5823	144.475	208.004	1057.61	896.493	B
ENSG00000185950	IRS2	1439.42	1032.64	4207.13	4149.22	2810.25	2296.94	5921.33	7511.21	B
ENSG00000135597	REPS1	187.465	89.795	387.872	266.797	449.937	225.801	881.802	641.571	B
ENSG00000060558	GNA15	974.032	887.316	3349.06	3540.08	2704.58	1687.39	4446.75	5846.16	B
ENSG00000150403	TMCO3	111.43	25.9933	207.658	51.6381	364.078	578.407	368.185	418.869	B
ENSG00000179344	HLA-DQB1	90.4552	124.059	452.822	546.025	234.463	555.048	540.311	691.797	B
ENSG00000106003	LFNG	213.684	79.1614	849.843	824.297	582.854	55.6161	985.814	709.803	B
ENSG00000237765	FAM200B	100.943	22.4488	74.0982	294.528	477.181	501.657	289.945	452.037	B
ENSG00000172428	COPS9	221.55	82.7059	1318.22	1111.17	1026.19	1005.54	910.336	921.133	B
ENSG00000141682	PMAIP1	60.3034	317.827	542.472	542.2	309.59	281.417	1287.73	993.155	B
ENSG00000166579	NDEL1	162.557	12.9966	654.992	458.049	25.5928	272.519	385.673	675.687	B
ENSG00000166949	SMAD3	228.104	245.755	1034.63	454.224	605.145	555.048	1267.48	1607.24	B
ENSG00000070961	ATP2B1	2031.96	2324.04	4850.23	2984.49	1353.94	2306.95	12677.5	14073.8	B
ENSG00000163814	CDCP1	152.07	207.946	884.605	962.955	449.112	219.127	1120.2	1121.09	B
ENSG00000112305	SMAP1	192.709	2.36303	309.2	506.818	503.599	793.085	539.39	677.582	B
ENSG00000065518	NDUFB4	45.8831	219.761	579.064	580.45	1118.65	776.4	795.279	877.54	B
ENSG00000163221	S100A12	593.858	538.77	4411.13	3845.12	1647.02	1080.06	4297.63	3060.97	B
ENSG00000130638	ATXN10	11.7985	203.22	333.899	562.281	866.026	863.161	808.165	605.559	B
ENSG00000142227	EMP3	187.465	101.61	540.643	537.419	346.741	266.957	646.164	1274.61	B
ENSG00000109320	NFKB1	1057.93	1066.91	2642.84	2448.98	1743.61	1252.47	9385.02	5758.97	B
ENSG00000033327	GAB2	0	199.676	569.001	345.21	411.961	147.939	733.608	689.902	B
ENSG00000132669	RIN2	225.482	73.2538	348.536	541.244	644.772	590.643	971.087	1183.64	B
ENSG00000100985	MMP9	454.898	206.765	2009.8	1986.15	725.678	562.835	2544.16	2269.66	B
ENSG00000196878	LAMB3	58.9925	64.9832	88.7349	343.298	85.034	85.6488	379.23	559.124	B
ENSG00000108179	PPIF	367.064	456.064	2183.61	1370.32	1102.97	866.498	2529.43	3728.12	B
ENSG00000159388	BTG2	424.746	348.546	1106.9	1123.61	285.648	313.675	2646.33	3296.93	B
ENSG00000179094	PER1	391.972	445.43	427.208	666.514	192.358	620.675	3156.26	3347.16	B
ENSG00000163659	TIPARP	69.48	164.23	284.501	191.252	122.185	476.074	886.404	952.406	B
ENSG00000151689	INPP1	19.6642	81.5244	612.911	425.536	552.308	379.302	469.435	375.276	B
ENSG00000173334	TRIB1	116.674	421.8	326.581	392.067	306.288	708.549	2464.08	2145.52	B
ENSG00000109854	HTATIP2	119.296	2.36303	888.264	1154.21	691.83	70.0763	486.004	565.757	B
ENSG00000087074	PPP1R15A	355.266	630.928	1212.1	1164.73	241.067	978.843	3466.46	5247.23	B
ENSG00000100906	NFKBIA	4663.03	5270.73	11718.5	12886.6	7259.26	10462.5	47448.9	41049.2	B
ENSG00000018280	SLC11A1	205.818	141.782	425.379	468.568	164.289	255.834	1050.25	2067.81	B
ENSG00000136603	SKIL	194.02	321.372	685.18	794.653	634.04	664.056	2420.81	2245.02	B
ENSG00000174738	NR1D2	97.0099	15.3597	117.093	65.982	42.1042	221.352	449.185	599.873	B
ENSG00000176845	METRNL	444.41	212.672	891.923	545.069	133.743	206.892	2345.34	4258.82	B
ENSG00000137193	PIM1	229.415	380.447	476.607	515.425	592.761	298.102	1887.87	4255.97	B
ENSG00000139289	PHLDA1	220.239	333.187	316.518	654.082	547.355	889.857	2388.6	3191.74	B
ENSG00000106546	AHR	152.07	178.408	711.709	480.043	373.984	309.225	2027.78	1352.32	B
ENSG00000067082	KLF6	456.209	1337.47	2111.34	1796.81	2348.75	2536.09	8037.47	10365.6	B
ENSG00000185650	ZFP36L1	2565.52	2175.17	10645.4	8882.71	2170.43	5188.98	19795.4	30007.9	B
ENSG00000144802	NFKBIZ	1212.62	634.473	3204.52	3069.6	1372.1	232.475	7476.91	12410.7	B
ENSG00000178695	KCTD12	260.878	2.36303	2136.96	1810.2	818.143	337.033	1177.27	1724.75	B
ENSG00000069399	BCL3	401.149	512.777	1257.84	1154.21	799.154	476.074	5438.09	4795.2	B
ENSG00000177575	CD163	258.256	54.3496	1422.5	677.033	50.3599	170.185	2094.05	1628.09	B
ENSG00000111817	DSE	104.876	1.18151	154.6	74.5883	0	0	572.527	705.065	B
ENSG00000184588	PDE4B	0	314.283	606.508	220.896	39.6275	149.051	2050.79	1793.93	B
ENSG00000023445	BIRC3	211.062	196.131	928.515	1090.14	4.12786	73.4132	2777.95	2416.55	B
ENSG00000116741	RGS2	149.448	356.817	414.401	376.767	790.073	957.709	3268.56	3394.54	B
ENSG00000157514	TSC22D3	395.905	1382.37	4186.09	2024.4	3237.9	2328.09	9439.33	14200.8	B
ENSG00000143333	RGS16	146.826	67.3463	106.116	72.6758	79.255	0	1583.19	1293.57	B
ENSG00000140280	LYSMD2	52.4378	0	451.908	547.937	170.894	0	511.777	210.382	B
ENSG00000059728	MXD1	62.9253	293.015	1165.45	93.7136	221.254	38.9313	2948.24	2046.01	B
ENSG00000122641	INHBA	197.953	489.146	297.308	299.31	477.181	658.494	4998.11	4922.18	B
ENSG00000113070	HBEGF	148.137	160.686	564.427	462.83	194.835	22.2464	2128.11	2363.48	B
ENSG00000143878	RHOB	90.4552	2.36303	222.295	221.852	150.254	289.204	659.05	692.745	B
ENSG00000155307	SAMSN1	140.271	237.484	1275.22	1330.16	255.102	490.534	3397.42	2382.44	B
ENSG00000165312	OTUD1	18.3532	74.4353	282.671	233.328	260.881	173.522	644.323	804.57	B
ENSG00000186431	FCAR	0	68.5278	10.9775	30.6003	0	1.11232	374.628	698.431	B
ENSG00000142192	APP	1.31094	67.3463	328.411	216.115	3.30229	88.9857	437.219	644.414	B
ENSG00000204103	MAFB	243.836	281.2	1143.49	1537.67	676.144	1007.76	4174.29	4201.01	B
ENSG00000001561	ENPP4	112.741	10.6336	411.657	233.328	227.858	220.24	992.257	978.94	B
ENSG00000104856	RELB	69.48	216.217	529.665	592.882	82.5573	441.592	2264.33	2333.16	B
ENSG00000144655	CSRNP1	128.473	131.148	165.578	521.162	274.09	122.355	1677.08	2553.02	B
ENSG00000186407	CD300E	103.565	0	757.449	962.955	208.87	93.435	474.958	1233.86	B
ENSG00000170458	CD14	0	202.039	778.489	502.993	347.566	114.569	2369.27	1227.23	B
ENSG00000140379	BCL2A1	123.229	135.874	443.675	585.232	453.239	8.89857	2785.32	1840.37	B
ENSG00000038427	VCAN	1063.18	772.71	15130.7	10795.2	1946.7	2884.25	14818.5	18685.2	B
ENSG00000181634	TNFSF15	314.627	495.054	1413.36	894.104	785.12	788.636	6928.31	8124.35	B
ENSG00000184557	SOCS3	57.6815	0	0.914793	6.69383	56.9645	0	613.027	523.112	B
ENSG00000110324	IL10RA	97.0099	2.36303	451.908	296.441	0.825573	0	944.393	1037.7	B
ENSG00000160789	LMNA	87.8333	125.24	1845.14	670.339	383.891	477.186	1784.77	2617.46	B
ENSG00000115165	CYTIP	74.7238	0	108.86	263.928	95.7664	41.1559	705.994	1006.42	B
ENSG00000104951	IL4I1	66.8582	1.18151	42.0805	0.956261	203.091	50.0545	1051.17	644.414	B
ENSG00000105835	NAMPT	250.39	1237.04	753.789	1370.32	1261.48	2295.83	14373	22998.9	B
ENSG00000181218	HIST3H2A	125.851	168.956	1443.54	248.628	304.636	339.258	2540.47	4910.81	B
ENSG00000138670	RASGEF1B	64.2363	1.18151	17.3811	15.3002	197.312	0	902.052	781.826	B
ENSG00000090104	RGS1	1.31094	264.659	111.605	80.3259	143.65	553.936	2826.74	5391.28	B
ENSG00000163874	ZC3H12A	74.7238	1.18151	154.6	93.7136	221.254	209.116	1677.08	710.751	B
ENSG00000276085	CCL3L3	331.669	164.23	486.67	305.047	374.81	588.418	8957.01	8202.06	B
ENSG00000095951	HIVEP1	49.8159	5.90757	228.698	223.765	32.1973	195.769	1377.93	627.356	B
ENSG00000198959	TGM2	95.6989	0	479.351	277.316	3.30229	112.344	2391.36	1146.68	B
ENSG00000171860	C3AR1	0	24.8118	288.16	252.453	51.1855	0	684.823	466.252	B
ENSG00000073756	PTGS2	112.741	23.6303	167.407	43.0317	105.673	0	2569.93	4084.45	B
ENSG00000125538	IL1B	309.383	161.867	805.018	597.663	106.499	134.591	15489.5	11540.7	B
ENSG00000112715	VEGFA	0	15.3597	71.3538	74.5883	0.825573	120.131	638.8	300.411	B
ENSG00000102760	RGCC	0	12.9966	22.8698	6.69383	0	0	297.309	511.74	B
ENSG00000077150	NFKB2	60.3034	4.72605	321.092	469.524	30.5462	360.392	1893.39	2548.28	B
ENSG00000118503	TNFAIP3	115.363	22.4488	346.707	583.319	394.624	224.689	7301.1	5594.08	B
ENSG00000143889	HNRNPLL	2.62189	0	522.347	339.473	236.114	317.012	203.422	110.877	B
ENSG00000123689	G0S2	52.4378	7.08908	583.638	682.77	158.51	1.11232	9215.66	7296.09	B
ENSG00000124731	TREM1	0	2.36303	146.367	44.9443	0	101.221	612.107	806.465	B
ENSG00000104154	SLC30A4	0	1.18151	0.914793	0	0	3.33696	520.061	351.585	B
ENSG00000173432	SAA1	2.62189	0	1151.72	179.777	146.952	0	1319.02	2820.26	B
ENSG00000169429	CXCL8	3.93283	1.18151	5.48876	8.60635	0	185.758	4587.58	8388.75	B
ENSG00000112149	CD83	0	1.18151	160.089	119.533	56.9645	66.7393	1423.03	2444.98	B
ENSG00000232810	TNF	0	0	21.0402	1.91252	97.4176	26.6957	617.63	555.333	B
ENSG00000179388	EGR3	0	0	0	0	0	0	522.822	413.183	B
ENSG00000123610	TNFAIP6	0	0	17.3811	0	0.825573	0	748.335	567.653	B
ENSG00000163734	CXCL3	0	0	87.8201	46.8568	0	0	928.746	1506.79	B
ENSG00000123358	NR4A1	0	0	0.914793	100.407	179.149	0	740.971	515.531	B
ENSG00000163739	CXCL1	0	0	0	0	33.8485	0	286.263	508.897	B
ENSG00000108691	CCL2	0	0	0.914793	0.956261	0	0	623.152	307.044	B
ENSG00000125520	SLC2A4RG	1012.05	2006.21	561.683	800.39	2139.88	3022.18	793.438	1223.44	na
ENSG00000111540	RAB5B	1548.23	1150.79	1158.13	987.817	1643.72	1724.1	999.621	804.57	na
ENSG00000197471	SPN	23323	23716.5	16281.5	15703.7	12768.3	17502.4	18091.7	13452.1	na
ENSG00000099991	CABIN1	956.989	1209.87	971.51	621.569	1313.49	1629.55	870.756	582.815	na
ENSG00000121486	TRMT1L	553.218	444.249	810.506	1133.17	604.319	494.983	451.026	218.911	na
ENSG00000164610	RP9	635.808	841.237	342.133	400.673	506.076	374.852	581.732	410.34	na
ENSG00000184939	ZFP90	490.293	817.607	646.759	439.88	1075.72	925.451	462.992	417.921	na
ENSG00000165934	CPSF2	2308.57	2240.15	2710.53	2972.06	1831.12	1983.27	1328.23	1746.55	na
ENSG00000075234	TTC38	171.734	210.309	141.793	214.202	327.752	526.128	167.524	92.8714	na
ENSG00000138095	LRPPRC	1740.93	1617.49	1892.71	1965.12	2144.84	1686.28	1198.44	1097.4	na
ENSG00000147133	TAF1	3213.12	2897.07	3293.25	3114.54	1564.46	2358.12	1981.75	2199.54	na
ENSG00000171608	PIK3CD	3889.57	4916.28	3634.47	3944.58	6279.31	6343.57	3010.83	3016.43	na
ENSG00000105383	CD33	1299.15	1752.18	2608.99	2243.39	1732.05	1014.44	1065.89	1028.22	na
ENSG00000169499	PLEKHA2	2721.52	2682.04	2933.74	3282.84	2570.01	2136.77	1990.96	1732.34	na
ENSG00000168397	ATG4B	287.097	708.908	927.6	915.142	882.537	758.603	244.843	441.613	na
ENSG00000044459	CNTLN	3969.54	3392.12	1564.3	1921.13	2306.65	3567.21	2817.53	2257.34	na
ENSG00000123643	SLC36A1	504.714	322.553	707.135	1074.84	526.715	729.683	364.503	206.591	na
ENSG00000006607	FARP2	343.467	317.827	700.731	420.755	226.207	157.95	224.593	233.126	na
ENSG00000189319	FAM53B	294.962	365.088	217.721	502.037	785.945	969.944	140.831	324.102	na
ENSG00000124228	DDX27	4923.91	5227.01	3153.29	2778.89	2312.43	3137.86	3948.78	3276.09	na
ENSG00000061273	HDAC7	5878.27	5948.92	6545.34	9057.7	3978.44	1637.34	4607.83	3812.47	na
ENSG00000266714	MYO15B	827.206	1150.79	1294.43	1366.5	314.543	743.031	622.232	788.459	na
ENSG00000136100	VPS36	1030.4	1406	1293.52	1530.02	705.865	571.733	747.415	991.26	na
ENSG00000087365	SF3B2	3471.38	3667.42	1873.5	2012.93	2549.37	2445.99	3149.82	1947.46	na
ENSG00000077044	DGKD	2084.4	2465.82	1565.21	1565.4	1685.82	1189.07	1532.57	1731.39	na
ENSG00000100711	ZFYVE21	403.771	345.002	949.555	663.645	773.562	602.878	428.935	108.982	na
ENSG00000106211	HSPB1	1358.14	1767.54	2608.07	2544.61	1901.29	1566.15	1562.94	685.164	na
ENSG00000143324	XPR1	211.062	124.059	621.144	407.367	69.3481	145.714	5.52277	235.969	na
ENSG00000198382	UVRAG	1009.43	1254.77	1211.19	1464.04	1070.77	1023.34	801.722	832.052	na
ENSG00000105472	CLEC11A	8248.46	7897.23	9172.63	11101.2	9234.86	6624.99	5628.62	6030.01	na
ENSG00000100596	SPTLC2	4514.89	4012.42	5006.66	7056.25	3698.57	3996.57	3253.83	2915.02	na
ENSG00000188580	NKAIN2	1208.69	1251.22	681.521	572.8	704.214	365.954	963.723	818.785	na
ENSG00000173588	CEP83	1137.9	1063.36	424.464	317.479	299.683	201.33	726.244	869.959	na
ENSG00000132780	NASP	7573.33	8619.14	5719.29	4907.53	5239.91	3903.14	6312.52	5432.03	na
ENSG00000124226	RNF114	1157.56	1061	1793.91	1666.76	1087.28	1364.82	885.484	726.861	na
ENSG00000078674	PCM1	7332.11	8623.86	4656.3	5331.15	5530.51	6534.89	6280.31	5375.17	na
ENSG00000117616	RSRP1	3833.2	4310.16	8835.98	6658.44	3398.06	3902.02	4166.01	1788.25	na
ENSG00000143537	ADAM15	519.134	424.163	385.128	406.411	697.609	747.48	283.502	406.549	na
ENSG00000145287	PLAC8	12919.4	14955.6	16232.1	16983.2	12770	11876.3	11865.7	8565.97	na
ENSG00000143554	SLC27A3	863.912	640.38	1255.1	927.573	1457.96	1063.38	642.482	462.462	na
ENSG00000099800	TIMM13	2624.51	2454	1198.38	2841.05	4629.81	3987.67	1862.09	1889.65	na
ENSG00000151116	UEVLD	633.186	795.158	1720.73	1397.1	822.271	984.404	393.037	669.053	na
ENSG00000175213	ZNF408	226.793	285.926	59.4615	333.735	695.958	714.11	75.4778	306.097	na
ENSG00000196976	LAGE3	503.403	642.743	511.369	355.729	805.759	886.52	391.196	465.305	na
ENSG00000076928	ARHGEF1	1793.37	1273.67	1221.25	1070.06	420.217	634.023	1274.84	1017.79	na
ENSG00000117523	PRRC2C	28933.9	27922.7	17743.3	15349.9	9884.58	19295.4	22263.2	20309.5	na
ENSG00000183337	BCOR	1227.04	1177.97	1776.53	1944.08	880.886	1102.31	613.948	1190.27	na
ENSG00000118007	STAG1	1160.19	1352.83	644.014	669.383	654.679	885.408	837.62	1049.07	na
ENSG00000175220	ARHGAP1	1573.13	2954.96	2478.17	2628.76	3850.47	3422.61	1856.57	1545.65	na
ENSG00000164535	DAGLB	469.318	889.679	731.834	889.322	1372.93	1135.68	456.549	566.705	na
ENSG00000101307	SIRPB1	679.069	440.704	1025.48	1108.31	1427.42	1343.68	112.296	731.599	na
ENSG00000083457	ITGAE	125.851	471.424	344.877	277.316	623.307	852.038	228.274	222.702	na
ENSG00000151500	THYN1	474.562	425.345	737.323	630.176	832.177	642.922	285.343	394.23	na
ENSG00000110442	COMMD9	495.537	778.617	887.349	971.561	667.888	509.443	496.129	466.252	na
ENSG00000153048	CARHSP1	1865.47	3165.27	2866.96	2006.24	3956.97	4084.44	1585.95	2234.6	na
ENSG00000175575	PAAF1	846.87	998.379	260.716	441.792	765.306	913.216	699.551	703.169	na
ENSG00000172466	ZNF24	3865.97	4382.23	5454.91	4465.74	2731.82	3349.2	3368.89	2915.02	na
ENSG00000124813	RUNX2	2139.46	1860.88	2057.37	2641.19	3109.11	2660.67	1255.51	1800.57	na
ENSG00000101966	XIAP	1246.71	1377.64	2124.15	1732.74	1479.43	1776.38	979.371	1030.11	na
ENSG00000166855	CLPX	667.271	512.777	713.538	616.788	228.684	337.033	568.845	336.422	na
ENSG00000104903	LYL1	1504.96	857.779	1388.66	1563.49	2333.07	2362.57	943.473	869.959	na
ENSG00000069956	MAPK6	1637.37	1160.25	1801.23	1917.3	2044.94	1876.49	1145.05	1003.58	na
ENSG00000198026	ZNF335	609.589	584.849	992.55	1254.61	882.537	927.676	575.288	348.742	na
ENSG00000103042	SLC38A7	757.726	895.587	545.217	629.22	390.496	568.396	682.062	597.978	na
ENSG00000115053	NCL	15740.5	19027.1	11546.5	10002.5	12344	13216.6	13096.3	13861.5	na
ENSG00000120948	TARDBP	1385.67	1363.47	2337.3	2693.79	1722.14	987.741	1291.41	843.424	na
ENSG00000134061	CD180	381.485	343.82	1177.34	1154.21	370.682	776.4	213.547	349.689	na
ENSG00000093000	NUP50	755.104	1623.4	1295.35	1393.27	2369.39	2042.22	1065.89	784.669	na
ENSG00000150967	ABCB9	208.44	82.7059	25.6142	124.314	508.553	407.11	105.853	121.301	na
ENSG00000141956	PRDM15	104.876	153.597	175.64	56.4194	653.028	427.131	102.171	99.5051	na
ENSG00000110931	CAMKK2	3767.65	4814.67	5073.44	3720.81	5501.62	5688.41	3335.75	3361.38	na
ENSG00000142599	RERE	3101.69	2487.09	2086.64	2294.07	1869.92	1707.41	2039.74	2321.79	na
ENSG00000177485	ZBTB33	536.176	186.679	221.38	306.003	773.562	712.998	381.991	182.9	na
ENSG00000166801	FAM111A	2775.27	3260.98	1932.96	1669.63	2502.31	2694.04	2218.31	2506.58	na
ENSG00000128908	INO80	2085.71	2000.3	1073.05	1007.9	1058.38	1438.23	1502.19	1701.06	na
ENSG00000124098	FAM210B	891.442	756.168	954.129	872.11	1033.62	1065.6	622.232	671.896	na
ENSG00000136938	ANP32B	17674.2	18313.5	10887	9559.74	8322.6	10390.2	12834.9	15438.4	na
ENSG00000262814	MRPL12	4307.76	6383.72	3995.82	4984.03	8411.76	8999.79	3803.35	4598.08	na
ENSG00000135363	LMO2	3893.5	3187.72	5461.31	5231.7	4051.09	5098.88	2012.13	3561.33	na
ENSG00000132294	EFR3A	1324.05	1389.46	1764.64	1929.73	1287.07	1252.47	1313.5	823.523	na
ENSG00000164074	ABHD18	593.858	583.668	1210.27	813.778	780.992	943.249	552.277	375.276	na
ENSG00000123405	NFE2	832.45	1662.39	2461.71	2274.94	1441.45	1011.1	1270.24	697.483	na
ENSG00000149187	CELF1	7024.04	7128.07	8417.92	9177.23	6284.26	7470.35	6126.59	5049.17	na
ENSG00000144136	SLC20A1	4155.69	3805.65	4373.62	4948.65	5629.58	4725.14	2909.58	3382.22	na
ENSG00000198791	CNOT7	1389.6	1765.18	1910.09	1870.45	2248.86	2118.97	1323.62	1170.37	na
ENSG00000133028	SCO1	1663.59	1841.98	2006.14	2063.61	2310.78	2137.88	1402.78	1377.91	na
ENSG00000051009	FAM160A2	1588.86	1494.61	1903.68	2038.75	1279.64	464.95	1284.04	1164.68	na
ENSG00000185686	PRAME	521.756	894.406	1189.23	1191.5	1112.87	924.339	443.662	686.111	na
ENSG00000163811	WDR43	3509.4	3360.22	1532.28	1811.16	1878.18	3202.37	2737.45	2752.03	na
ENSG00000132323	ILKAP	2229.92	2452.82	3707.66	3709.34	2858.13	2571.69	2150.2	1595.87	na
ENSG00000123992	DNPEP	727.574	978.293	495.818	197.946	1442.28	1174.61	611.186	755.291	na
ENSG00000035403	VCL	511.268	373.358	1046.52	901.754	612.575	553.936	584.493	124.144	na
ENSG00000170571	EMB	6457.71	5036.79	7494.9	5906.82	3994.95	3755.2	4178.89	5037.8	na
ENSG00000186517	ARHGAP30	9170.06	11752.5	7461.05	6364.87	4937.75	5103.33	9758.73	7057.28	na
ENSG00000163840	DTX3L	964.855	1163.79	1539.6	1318.68	779.341	818.669	846.824	867.116	na
ENSG00000076108	BAZ2A	2969.29	3720.59	1900.94	2250.08	1675.91	1711.86	2534.95	2856.27	na
ENSG00000008324	SS18L2	545.353	388.718	1072.14	755.446	666.237	676.291	500.731	252.08	na
ENSG00000141646	SMAD4	568.95	1033.82	1414.27	1542.45	773.562	224.689	544.913	751.5	na
ENSG00000069275	NUCKS1	29789.9	33689.7	15926.5	14591.6	20616.2	18930.6	19710.8	31759.2	na
ENSG00000117280	RAB29	1608.53	1617.49	3076.45	2972.06	2659.17	1747.46	1497.59	1142.89	na
ENSG00000197265	GTF2E2	377.552	405.259	853.502	861.591	828.875	423.794	347.014	294.725	na
ENSG00000132842	AP3B1	2851.3	3066.03	1951.25	1569.22	1609.87	1412.65	2179.65	2698.01	na
ENSG00000171862	PTEN	2730.7	2936.06	5117.35	5044.28	3439.34	2867.56	1763.6	2916.92	na
ENSG00000111802	TDP2	55.0597	49.6236	188.447	327.997	318.671	538.364	86.5234	0	na
ENSG00000162601	MYSM1	1279.48	1495.8	932.174	866.372	956.013	611.777	1217.77	1078.45	na
ENSG00000083444	PLOD1	294.962	282.382	726.346	623.482	230.335	50.0545	312.957	164.894	na
ENSG00000150316	CWC15	2170.92	2345.3	1459.09	1371.28	2362.79	3153.43	1930.21	1810.04	na
ENSG00000172890	NADSYN1	483.738	430.071	627.548	638.782	938.676	928.788	419.73	337.37	na
ENSG00000130119	GNL3L	291.03	569.489	474.778	498.212	922.165	818.669	357.139	359.166	na
ENSG00000165655	ZNF503	1122.17	1281.94	2092.13	2051.18	984.908	1013.32	1345.71	665.262	na
ENSG00000168924	LETM1	595.169	866.049	967.851	922.792	1453.01	1185.73	662.732	561.967	na
ENSG00000103035	PSMD7	4554.22	3751.3	2544.04	2562.78	1723.8	2927.63	3555.74	3417.29	na
ENSG00000145740	SLC30A5	329.047	336.731	181.129	256.278	765.306	629.574	186.854	372.433	na
ENSG00000105671	DDX49	744.616	632.11	210.402	75.5446	970.874	1375.94	598.3	564.81	na
ENSG00000070047	PHRF1	1208.69	954.663	1352.06	1204.89	1505.84	1928.77	833.018	995.051	na
ENSG00000165416	SUGT1	1552.16	2057.01	3126.76	3605.1	2453.6	1273.61	1291.41	1761.71	na
ENSG00000115241	PPM1G	5102.2	6939.03	3376.5	2591.47	4130.34	2417.07	5237.43	4965.78	na
ENSG00000176978	DPP7	3083.34	2376.02	2507.45	2959.63	3480.61	3750.75	2044.34	2593.77	na
ENSG00000240065	PSMB9	1769.77	1854.98	2814.82	2521.66	2999.31	2136.77	1434.08	1646.1	na
ENSG00000139618	BRCA2	1792.06	2379.57	478.437	778.396	1696.55	2606.17	1451.57	2109.51	na
ENSG00000168802	CHTF8	1512.83	1181.51	2370.23	2507.32	1694.08	1156.81	1359.52	953.353	na
ENSG00000127526	SLC35E1	2021.48	1988.49	1935.7	1279.48	561.389	531.69	1724.94	1720.96	na
ENSG00000131475	VPS25	200.574	369.814	286.33	162.564	849.514	921.002	283.502	209.434	na
ENSG00000165802	NSMF	520.445	797.521	608.337	400.673	1055.08	1220.22	720.721	418.869	na
ENSG00000117395	EBNA1BP2	856.047	1030.28	877.286	898.885	448.286	488.309	721.642	910.708	na
ENSG00000155957	TMBIM4	1369.94	1369.37	618.4	870.197	1543.82	1430.45	1139.53	1237.65	na
ENSG00000036257	CUL3	426.057	434.797	693.413	659.82	430.123	516.117	267.854	480.467	na
ENSG00000125735	TNFSF14	419.502	395.807	846.183	961.042	535.797	704.099	344.253	364.852	na
ENSG00000085117	CD82	10348.6	11271.6	12488.8	13993	7450.79	7844.09	11016.1	7828.68	na
ENSG00000164167	LSM6	90.4552	111.062	656.821	428.405	180.8	38.9313	72.7164	103.296	na
ENSG00000183665	TRMT12	352.644	389.899	314.689	248.628	504.425	491.646	260.491	388.544	na
ENSG00000082805	ERC1	869.156	1205.14	599.189	511.6	1019.58	942.136	902.052	912.604	na
ENSG00000125347	IRF1	4035.09	5212.84	5700.07	4880.75	2823.46	2456.01	3382.7	4714.65	na
ENSG00000164323	CFAP97	925.527	899.132	787.637	948.611	355.822	263.62	663.653	944.824	na
ENSG00000057252	SOAT1	540.109	653.377	1002.61	848.203	433.426	173.522	628.675	424.555	na
ENSG00000179542	SLITRK4	814.096	191.405	1491.11	1093.01	355.822	321.461	308.355	579.972	na
ENSG00000128654	MTX2	315.938	99.2471	671.458	529.768	534.146	923.227	121.501	246.394	na
ENSG00000034677	RNF19A	918.972	939.303	795.87	645.476	620.005	433.805	797.12	852.901	na
ENSG00000136068	FLNB	650.228	359.18	667.799	658.864	152.731	116.794	550.436	347.794	na
ENSG00000122591	FAM126A	2147.33	1674.2	3016.07	3220.69	1748.56	1968.81	1629.22	1775.93	na
ENSG00000070214	SLC44A1	887.509	597.846	1965.89	1612.26	1230.93	868.723	613.027	713.594	na
ENSG00000134744	ZCCHC11	5373.56	5215.2	6977.13	7951.31	3771.22	4342.5	5422.44	4041.8	na
ENSG00000160799	CCDC12	1969.04	1632.85	2753.53	3388.03	1766.73	1121.22	1871.3	1351.37	na
ENSG00000197858	GPAA1	1068.42	1168.52	1027.31	1059.54	1703.16	1452.69	962.803	1038.64	na
ENSG00000145782	ATG12	911.106	853.053	1567.96	1137.95	528.367	770.839	905.734	676.634	na
ENSG00000086730	LAT2	3099.07	4493.29	3726.87	2848.7	5517.3	6693.95	3634.9	3185.11	na
ENSG00000165724	ZMYND19	359.199	435.978	583.638	446.574	896.572	1487.17	322.161	394.23	na
ENSG00000132141	CCT6B	136.338	230.395	78.6722	0	611.749	612.889	252.206	79.6041	na
ENSG00000139083	ETV6	2016.23	1681.29	2296.13	2163.06	1148.37	1636.22	1714.82	1648.94	na
ENSG00000128607	KLHDC10	575.505	523.41	783.978	840.553	770.259	1012.21	428.935	571.443	na
ENSG00000138674	SEC31A	1601.97	1428.45	1640.22	1401.88	1044.35	711.886	1469.98	1288.83	na
ENSG00000181991	MRPS11	395.905	310.738	864.479	702.852	799.154	694.089	241.161	403.706	na
ENSG00000188807	TMEM201	104.876	222.124	89.6497	107.101	577.075	462.726	100.33	199.01	na
ENSG00000177731	FLII	1203.45	1250.04	719.942	805.172	1241.66	1393.74	1260.11	986.522	na
ENSG00000070476	ZXDC	1006.81	1160.25	1607.29	1612.26	1202.03	770.839	830.256	1154.26	na
ENSG00000243646	IL10RB	4142.58	4932.82	6257.18	7777.27	5715.44	5463.72	4451.35	3943.24	na
ENSG00000117385	P3H1	713.154	673.463	466.544	521.162	823.922	725.234	720.721	564.81	na
ENSG00000155368	DBI	2275.8	2724.57	1846.05	1991.89	4797.4	3878.66	2502.73	2173.95	na
ENSG00000138594	TMOD3	2127.66	1784.08	3068.22	3458.8	2625.32	1798.62	1649.47	2016.64	na
ENSG00000155097	ATP6V1C1	13.1094	211.491	339.388	262.972	606.796	828.679	107.694	103.296	na
ENSG00000156928	MALSU1	621.388	198.494	711.709	564.194	1140.12	1149.03	450.106	320.312	na
ENSG00000198265	HELZ	2400.34	1690.75	3263.98	2907.99	2243.08	1915.42	2087.61	1774.03	na
ENSG00000198909	MAP3K3	706.599	952.3	1209.36	1312.95	686.051	702.987	666.414	900.284	na
ENSG00000096384	HSP90AB1	40716.6	44623.4	46384.6	40286.3	27106	26445.4	43385	37317.2	na
ENSG00000112242	E2F3	4113.74	5189.21	3872.32	3716.99	2177.04	1963.25	4248.85	4549.75	na
ENSG00000123473	STIL	238.592	257.57	400.679	355.729	551.483	628.462	124.262	348.742	na
ENSG00000013275	PSMC4	533.554	250.481	371.406	108.057	787.596	1074.5	346.093	402.759	na
ENSG00000221983	UBA52	6209.94	8031.93	5243.59	6171.71	11074.2	15532.5	6826.14	6795.72	na
ENSG00000153914	SREK1	11869.3	10984.5	8108.72	6923.33	3495.48	6959.8	9067.46	12830.5	na
ENSG00000198816	ZNF358	312.005	255.207	240.591	44.9443	393.798	551.711	261.411	282.405	na
ENSG00000175029	CTBP2	1726.51	2093.64	3165.18	3006.48	2432.14	2766.34	1726.79	1936.08	na
ENSG00000265972	TXNIP	16469.4	16073.3	26894	21805.6	18424.3	13850.6	14857.2	16416.4	na
ENSG00000176788	BASP1	2319.06	2215.34	3958.31	3968.48	5807.9	5444.81	2622.39	1736.13	na
ENSG00000166002	SMCO4	166.49	258.751	533.324	922.792	554.785	597.317	352.537	56.86	na
ENSG00000122952	ZWINT	844.248	502.143	522.347	639.738	1912.85	1174.61	672.857	623.565	na
ENSG00000124784	RIOK1	984.519	1006.65	763.852	976.342	1438.15	1496.07	1013.43	905.022	na
ENSG00000101425	BPI	300.206	327.279	870.883	568.019	449.112	607.328	306.514	298.515	na
ENSG00000117500	TMED5	753.793	765.621	752.875	883.585	370.682	25.5834	900.211	565.757	na
ENSG00000140612	SEC11A	2309.88	3890.72	3419.5	4286.92	5442.18	4977.64	3104.72	2891.33	na
ENSG00000105698	USF2	2556.34	2482.36	2562.33	2041.62	1141.77	1440.46	2156.64	2717.91	na
ENSG00000161618	ALDH16A1	271.365	400.533	567.172	898.885	823.096	689.639	249.445	400.863	na
ENSG00000197081	IGF2R	688.246	668.736	712.624	859.678	460.67	293.653	763.062	552.49	na
ENSG00000105778	AVL9	1419.75	1969.58	685.18	1415.27	697.609	559.498	1555.58	1735.18	na
ENSG00000143891	GALM	1967.73	1673.02	3263.07	3613.71	2141.54	2622.85	1972.55	1568.39	na
ENSG00000104375	STK3	336.913	561.219	569.001	663.645	944.455	1262.48	428.935	446.351	na
ENSG00000010610	CD4	304.139	419.437	726.346	741.102	463.146	204.667	392.117	315.573	na
ENSG00000111358	GTF2H3	551.908	771.528	1169.11	1260.35	962.618	1133.46	509.936	785.616	na
ENSG00000130313	PGLS	304.139	369.814	221.38	418.842	795.027	699.65	462.072	198.062	na
ENSG00000064961	HMG20B	1047.44	1237.04	899.241	935.223	1703.16	2073.37	1105.47	1132.46	na
ENSG00000167468	GPX4	1237.53	1194.51	817.825	1122.65	2737.6	2890.92	1013.43	1370.33	na
ENSG00000084754	HADHA	1885.14	2142.08	1995.16	2558.95	3956.97	3526.06	2284.59	1669.79	na
ENSG00000118418	HMGN3	988.452	910.947	1527.7	1603.65	1680.87	2116.75	872.597	995.051	na
ENSG00000068650	ATP11A	700.044	772.71	944.981	1184.81	544.878	632.911	637.88	810.256	na
ENSG00000153879	CEBPG	361.821	248.118	637.611	478.13	227.858	114.569	344.253	256.818	na
ENSG00000128311	TST	604.345	858.96	980.658	1005.99	1893.04	2750.77	670.096	775.192	na
ENSG00000120053	GOT1	547.975	512.777	442.76	641.651	894.095	754.154	520.981	526.903	na
ENSG00000128595	CALU	1354.21	1925.87	2674.85	2322.76	3047.19	3355.87	1863.93	1380.75	na
ENSG00000260916	CCPG1	370.997	613.205	1342.92	830.991	317.846	121.243	431.696	543.013	na
ENSG00000010671	BTK	1969.04	1871.52	2050.05	2378.22	3426.13	2872.01	2247.77	1564.6	na
ENSG00000125877	ITPA	1105.13	1049.18	1537.77	1451.6	2172.91	1656.25	836.699	1303.04	na
ENSG00000243279	PRAF2	289.719	82.7059	445.504	649.301	286.474	259.171	190.536	180.057	na
ENSG00000149600	COMMD7	1440.73	860.142	1850.63	2303.63	1660.23	1778.6	1288.65	1008.32	na
ENSG00000168214	RBPJ	6270.25	7577.04	4560.24	4671.33	6314.81	8176.67	6870.32	6989.05	na
ENSG00000186625	KATNA1	591.236	680.552	941.322	876.891	539.099	243.598	567.004	713.594	na
ENSG00000184208	C22orf46	752.482	610.842	392.446	107.101	50.3599	234.7	620.391	757.186	na
ENSG00000137815	RTF1	4101.94	4843.02	3135.91	3275.19	3055.44	1775.27	5077.26	3985.89	na
ENSG00000198911	SREBF2	1220.49	775.073	1029.14	617.744	1898.82	1657.36	847.745	1188.37	na
ENSG00000230124	ACBD6	515.201	610.842	566.257	856.81	79.255	160.174	409.605	742.971	na
ENSG00000114416	FXR1	4421.82	4585.45	4453.21	4039.25	3225.51	2390.38	4649.25	4581.97	na
ENSG00000176076	KCNE5	3449.09	3615.43	3387.48	3213.99	7050.39	5239.03	3865.94	3401.18	na
ENSG00000072042	RDH11	490.293	376.903	889.179	781.265	706.69	557.273	458.39	446.351	na
ENSG00000101191	DIDO1	596.48	606.116	441.845	556.544	227.033	315.899	516.379	741.076	na
ENSG00000164733	CTSB	4014.11	4817.03	7792.21	7588.89	5312.56	4326.93	5578.92	3662.73	na
ENSG00000164896	FASTK	743.305	684.096	917.537	1058.58	1497.59	1129.01	909.416	584.711	na
ENSG00000126749	EMG1	124.54	158.323	353.11	327.997	471.402	618.451	220.911	75.8134	na
ENSG00000111144	LTA4H	1287.35	1005.47	3058.15	2631.63	1481.08	824.23	1665.11	747.71	na
ENSG00000067369	TP53BP1	1575.76	1322.11	1098.67	818.559	462.321	738.581	1490.23	1568.39	na
ENSG00000055917	PUM2	1354.21	1378.83	2618.14	3143.23	1497.59	1598.41	1549.14	1348.53	na
ENSG00000121680	PEX16	572.883	600.209	584.553	549.85	1022.06	1117.88	734.528	510.793	na
ENSG00000048405	ZNF800	837.693	919.217	1196.55	1267.05	1389.44	1877.6	753.858	1114.46	na
ENSG00000145819	ARHGAP26	1692.43	1826.62	3372.84	3539.12	2522.12	1806.41	2114.3	1648.94	na
ENSG00000164944	KIAA1429	894.064	745.535	715.368	646.432	1411.73	1309.2	959.121	797.936	na
ENSG00000101079	NDRG3	433.923	236.303	730.005	647.389	397.101	355.943	375.548	345.899	na
ENSG00000163930	BAP1	711.843	1159.06	873.627	965.823	1616.47	2202.4	874.438	1141.94	na
ENSG00000106367	AP1S1	409.015	478.513	730.92	766.921	965.095	702.987	512.697	444.456	na
ENSG00000116586	LAMTOR2	1725.2	2048.74	1354.81	1644.77	2775.58	3121.17	2127.19	1947.46	na
ENSG00000159202	UBE2Z	1785.51	1873.88	2137.87	1706.93	1197.91	1291.41	1967.95	1986.31	na
ENSG00000196154	S100A4	24076.8	29337	38124	44843.8	35036.5	31774.6	32048.6	25743.4	na
ENSG00000150337	FCGR1A	114.052	456.064	126.241	250.54	618.354	736.357	315.718	303.254	na
ENSG00000165156	ZHX1	723.641	688.822	1101.41	1306.25	619.18	487.197	628.675	908.813	na
ENSG00000159228	CBR1	658.094	727.812	1791.16	1175.24	913.084	1102.31	729.926	784.669	na
ENSG00000186283	TOR3A	1265.06	1556.05	1604.55	1504.2	3017.47	2697.38	1486.55	1606.3	na
ENSG00000168329	CX3CR1	486.36	329.642	1798.48	944.786	2347.1	1590.62	540.311	354.428	na
ENSG00000104894	CD37	1186.4	2295.68	2002.48	2832.44	3270.92	3591.69	1913.64	1907.65	na
ENSG00000170540	ARL6IP1	1063.18	516.321	2630.94	1730.83	1429.89	1180.17	902.973	839.633	na
ENSG00000124151	NCOA3	1755.35	1997.94	4007.71	3322.05	2225.74	1492.74	2394.12	1747.5	na
ENSG00000171148	TADA3	165.179	451.338	632.122	578.538	674.493	660.719	389.355	291.882	na
ENSG00000114867	EIF4G1	3584.12	4130.57	2228.44	2208.96	4351.59	3313.61	4562.73	3977.36	na
ENSG00000244509	APOBEC3C	511.268	504.506	354.025	534.55	1068.29	1491.62	631.437	493.735	na
ENSG00000105254	TBCB	1014.67	711.271	1210.27	1236.45	1715.54	1795.29	1009.75	903.127	na
ENSG00000132182	NUP210	2801.49	3388.58	5237.19	4939.09	5088.83	3887.56	3214.25	3650.41	na
ENSG00000166822	TMEM170A	511.268	628.565	1005.36	1225.93	690.179	506.106	626.834	637.78	na
ENSG00000117868	ESYT2	1286.04	1817.17	2255.88	1863.75	3891.75	2853.1	1313.5	2153.1	na
ENSG00000213024	NUP62	3445.16	3877.73	4662.7	4468.61	5524.73	5572.73	4281.99	3909.13	na
ENSG00000112335	SNX3	1621.64	1134.25	2283.32	1863.75	2390.86	2632.86	1687.21	1400.65	na
ENSG00000159873	CCDC117	234.659	694.73	1269.73	1289.04	623.307	583.969	652.607	389.491	na
ENSG00000111666	CHPT1	296.273	215.035	540.643	541.244	80.0806	141.265	191.456	382.858	na
ENSG00000152291	TGOLN2	11188.9	11711.2	17229.2	19574.7	12556.1	11370.1	10877.1	14863.2	na
ENSG00000175567	UCP2	728.885	720.723	517.773	106.145	1603.26	1764.14	724.403	907.865	na
ENSG00000119487	MAPKAP1	453.587	677.007	1223.99	895.06	398.752	199.106	639.721	634.937	na
ENSG00000135709	KIAA0513	353.955	138.237	590.041	617.744	91.6386	147.939	402.242	153.522	na
ENSG00000142409	ZNF787	677.758	803.429	516.858	640.695	952.711	1131.23	723.483	951.458	na
ENSG00000153815	CMIP	3765.03	3191.27	3849.45	3645.27	2638.53	1793.06	3515.24	4359.27	na
ENSG00000143543	JTB	1735.69	2575.7	2329.98	2060.74	4109.7	3541.63	2136.39	2747.29	na
ENSG00000089820	ARHGAP4	1114.3	1129.53	858.076	765.009	1567.76	2345.89	1360.44	1185.53	na
ENSG00000163754	GYG1	359.199	383.992	857.161	1097.79	577.075	359.28	603.823	239.76	na
ENSG00000100292	HMOX1	770.835	772.71	2097.62	2425.08	1430.72	973.281	1042.88	715.489	na
ENSG00000136280	CCM2	486.36	715.997	978.828	1069.1	1227.63	1142.35	546.754	823.523	na
ENSG00000109971	HSPA8	1295.21	808.155	5791.55	4803.3	1490.98	1002.2	1481.94	915.447	na
ENSG00000106799	TGFBR1	979.275	1172.06	2015.29	1705.01	1466.22	2074.48	1194.76	1263.24	na
ENSG00000270647	TAF15	2194.52	3483.1	3324.36	4253.45	5204.41	4708.46	3201.36	3287.46	na
ENSG00000167747	C19orf48	22.2861	166.593	44.8249	143.439	358.299	685.19	134.387	81.4994	na
ENSG00000104408	EIF3E	1088.08	868.412	1105.07	1010.77	266.66	543.925	964.644	1287.88	na
ENSG00000141179	PCTP	308.072	452.52	845.269	675.12	261.707	216.903	402.242	473.834	na
ENSG00000099821	POLRMT	144.204	165.412	407.083	329.91	540.75	867.611	276.138	80.5517	na
ENSG00000165119	HNRNPK	8608.97	8953.51	13692.6	16368.3	10645.8	12288.9	9882.99	10361.8	na
ENSG00000266028	SRGAP2	388.04	519.866	958.703	1330.16	802.457	1301.42	410.526	636.832	na
ENSG00000028116	VRK2	465.385	614.387	601.934	262.015	100.72	170.185	664.573	581.868	na
ENSG00000105229	PIAS4	846.87	916.854	1362.13	1215.41	740.539	452.715	1094.43	942.929	na
ENSG00000106665	CLIP2	93.077	102.792	284.501	506.818	138.696	266.957	119.66	107.086	na
ENSG00000174173	TRMT10C	175.667	187.861	275.353	289.747	696.783	559.498	242.081	179.109	na
ENSG00000115904	SOS1	1102.5	1025.55	849.843	1166.64	486.262	555.048	1210.41	1257.55	na
ENSG00000157540	DYRK1A	842.937	1005.47	994.38	914.185	710.818	301.439	1021.71	1126.78	na
ENSG00000120802	TMPO	2372.81	2671.4	4839.25	4388.28	2809.42	1712.98	2199.9	3684.53	na
ENSG00000125107	CNOT1	810.164	952.3	381.469	358.598	468.1	113.457	1018.03	1038.64	na
ENSG00000261371	PECAM1	4052.13	3958.07	5174.98	6291.24	6766.39	6369.15	4461.48	4907.97	na
ENSG00000052802	MSMO1	1.31094	119.333	69.5243	139.614	333.531	506.106	0	141.202	na
ENSG00000108819	PPP1R9B	470.629	480.876	661.395	689.464	759.527	941.024	450.106	667.158	na
ENSG00000073614	KDM5A	3283.92	3886	3436.88	3688.3	2438.74	3105.6	4001.25	4426.55	na
ENSG00000128463	EMC4	426.057	477.331	289.989	325.129	52.8367	280.305	515.458	551.542	na
ENSG00000196233	LCOR	2703.17	2465.82	3752.48	4441.83	2706.23	3004.38	2988.74	3140.57	na
ENSG00000168010	ATG16L2	2092.27	2065.29	2007.06	1934.52	3204.87	3949.85	2098.65	2834.47	na
ENSG00000066322	ELOVL1	845.559	868.412	1075.8	1177.16	2104.39	1391.51	1058.53	977.045	na
ENSG00000099942	CRKL	339.535	311.919	887.349	629.22	441.681	401.548	367.264	406.549	na
ENSG00000108883	EFTUD2	835.072	793.977	636.696	776.484	1106.27	1061.15	831.177	1104.03	na
ENSG00000113269	RNF130	503.403	477.331	1526.79	933.31	554.785	394.874	480.481	685.164	na
ENSG00000100060	MFNG	203.196	516.321	575.405	910.36	1098.01	1409.31	354.378	501.316	na
ENSG00000179134	SAMD4B	2481.62	1963.67	1728.96	1323.46	1418.33	1210.21	2349.02	2979.47	na
ENSG00000076053	RBM7	176.977	88.6135	274.438	439.88	657.156	416.008	204.342	114.668	na
ENSG00000130429	ARPC1B	18523.6	19608.4	29725.3	30571.7	29321.9	23664.6	23706.5	22190.6	na
ENSG00000204592	HLA-E	37866.6	41379	38890.6	38092.6	18611.7	27888.1	40849.2	54558.2	na
ENSG00000031823	RANBP3	83.9004	141.782	256.142	221.852	379.763	599.541	57.0686	215.12	na
ENSG00000148187	MRRF	76.0348	79.1614	243.335	327.997	737.237	378.189	12.8865	174.371	na
ENSG00000101019	UQCC1	331.669	396.988	681.521	928.529	306.288	72.3009	426.174	455.828	na
ENSG00000152332	UHMK1	1518.07	888.498	1836.9	2120.99	866.851	759.716	1656.83	1259.45	na
ENSG00000269404	SPIB	363.132	281.2	212.232	316.522	651.377	517.229	341.491	447.299	na
ENSG00000170035	UBE2E3	306.761	243.392	931.259	738.233	727.33	588.418	148.194	525.955	na
ENSG00000067836	ROGDI	289.719	450.157	635.781	801.347	779.341	630.686	488.765	419.817	na
ENSG00000147416	ATP6V1B2	1095.95	1177.97	2865.13	3323.01	2505.61	1151.25	1729.55	1067.07	na
ENSG00000106392	C1GALT1	791.81	420.619	1506.66	1217.32	492.867	134.591	606.584	887.017	na
ENSG00000127540	UQCR11	1327.99	908.584	1438.05	1699.28	2044.12	2054.46	1349.4	1406.34	na
ENSG00000145779	TNFAIP8	1561.33	2094.82	2695.89	3257.98	1902.12	1868.7	2156.64	2352.11	na
ENSG00000156508	EEF1A1	759.037	652.195	796.785	729.627	1140.94	1514.98	942.552	798.884	na
ENSG00000163382	NAXE	1078.91	1254.77	1052.01	1749.96	2261.24	2006.63	1549.14	1336.21	na
ENSG00000034152	MAP2K3	2431.8	1902.24	1987.84	2104.73	758.701	699.65	3126.81	2268.72	na
ENSG00000197102	DYNC1H1	12800.1	13225.9	13816.1	12222.9	7754.61	10946.4	16277.4	16126.5	na
ENSG00000135218	CD36	883.576	836.511	1766.47	2368.66	1982.2	1878.71	1180.03	961.882	na
ENSG00000140307	GTF2A2	397.216	408.804	772.085	741.102	908.13	666.281	397.639	609.35	na
ENSG00000091542	ALKBH5	1156.25	1423.72	1971.38	2209.92	1325.87	1685.17	1549.14	1675.48	na
ENSG00000115760	BIRC6	1848.43	2137.36	1892.71	1606.52	1538.04	1330.34	2338.89	2680.95	na
ENSG00000102081	FMR1	1110.37	1194.51	910.219	744.927	464.797	879.846	1339.27	1563.65	na
ENSG00000143549	TPM3	6528.5	7351.38	6293.78	5599.86	5011.23	5716.22	7826.68	9700.32	na
ENSG00000099875	MKNK2	1170.67	1530.06	2682.17	3148.01	1729.58	1200.19	1829.88	1584.5	na
ENSG00000198795	ZNF521	3047.95	4391.68	3861.34	3665.35	5464.47	6138.9	4487.25	4918.39	na
ENSG00000146007	ZMAT2	4310.38	3497.28	4280.32	3906.33	2642.66	3364.77	5267.8	4617.98	na
ENSG00000175416	CLTB	440.477	603.753	365.917	434.142	288.125	385.976	611.186	714.541	na
ENSG00000127334	DYRK2	338.224	212.672	965.106	783.178	266.66	288.091	419.73	281.457	na
ENSG00000081237	PTPRC	7490.74	8194.98	7554.36	8117.7	5599.03	5087.76	8943.2	11044.1	na
ENSG00000125810	CD93	5074.67	4063.22	9977.65	8330.94	4387.92	3521.61	6210.35	5439.61	na
ENSG00000143401	ANP32E	3376.99	3751.3	3639.05	3663.43	2888.68	3072.23	4542.48	4564.91	na
ENSG00000185115	NSMCE3	186.154	252.844	573.575	422.667	285.648	95.6596	279.82	282.405	na
ENSG00000105127	AKAP8	1470.88	1325.66	1168.19	1048.06	1402.65	987.741	1650.39	1935.14	na
ENSG00000171490	RSL1D1	3682.44	4011.24	6320.3	6890.81	3751.4	2508.28	4429.26	5497.42	na
ENSG00000113163	COL4A3BP	675.136	966.478	1739.94	1881.92	1706.46	1486.06	914.018	1204.49	na
ENSG00000134852	CLOCK	578.126	903.858	1651.2	1416.22	962.618	902.093	1177.27	736.338	na
ENSG00000197780	TAF13	460.141	448.975	415.316	496.299	288.125	170.185	692.187	483.31	na
ENSG00000164609	SLU7	3151.51	3499.64	3921.72	4088.97	2647.61	2734.09	4506.58	4093.92	na
ENSG00000112667	DNPH1	203.196	374.54	504.966	502.993	1519.05	855.375	335.048	413.183	na
ENSG00000204389	HSPA1A	250.39	181.953	1417.01	1753.78	580.378	407.11	419.73	140.255	na
ENSG00000173575	CHD2	4697.11	6416.8	3345.4	2718.65	2548.54	3810.81	5708.7	8770.66	na
ENSG00000154813	DPH3	255.634	29.5378	231.443	225.678	663.761	599.541	301.911	70.1274	na
ENSG00000198830	HMGN2	703.977	899.132	436.356	686.595	321.148	501.657	855.109	1238.6	na
ENSG00000008294	SPAG9	5023.54	6104.88	4015.94	3826.96	2450.3	5009.9	6859.28	7749.08	na
ENSG00000172939	OXSR1	967.477	1000.74	1180.08	835.772	639.819	783.074	1298.77	1287.88	na
ENSG00000075426	FOSL2	1990.01	2060.56	5139.31	5057.66	3876.89	4007.69	3390.98	1947.46	na
ENSG00000074800	ENO1	6187.66	9623.43	8690.53	9055.79	15982.3	17015.2	11476.3	9483.31	na
ENSG00000122971	ACADS	242.525	293.015	427.208	447.53	676.144	522.791	283.502	426.45	na
ENSG00000091947	TMEM101	352.644	216.217	911.134	739.19	558.087	694.089	387.514	367.695	na
ENSG00000110876	SELPLG	1212.62	1352.83	2829.45	2872.61	3463.28	2687.37	2215.55	1206.38	na
ENSG00000117592	PRDX6	782.634	1426.09	2072.92	1874.27	572.122	857.6	1350.32	1596.82	na
ENSG00000138430	OLA1	97.0099	225.669	459.226	472.393	543.227	463.838	116.899	313.678	na
ENSG00000204435	CSNK2B	1359.45	1403.64	1825.01	1735.61	1421.64	793.085	1838.16	1851.74	na
ENSG00000163162	RNF149	1553.47	1844.34	2494.64	2633.54	1523.18	1578.38	2489.85	2050.75	na
ENSG00000123104	ITPR2	461.452	726.631	1214.84	1079.62	127.138	364.841	879.961	707.908	na
ENSG00000071127	WDR1	1354.21	1131.89	2159.83	1838.89	2107.69	1827.54	1644.86	1683.06	na
ENSG00000107789	MINPP1	149.448	150.052	867.224	1235.49	387.194	872.06	137.149	264.399	na
ENSG00000137500	CCDC90B	238.592	202.039	476.607	396.848	648.075	424.907	264.172	329.788	na
ENSG00000162298	SYVN1	150.759	88.6135	683.35	633.045	43.7554	403.773	262.331	60.6507	na
ENSG00000129295	LRRC6	148.137	79.1614	612.911	514.468	155.208	10.0109	72.7164	234.074	na
ENSG00000138663	COPS4	230.726	229.214	876.372	685.639	222.079	242.486	278.9	343.056	na
ENSG00000163161	ERCC3	620.077	708.908	1127.02	1348.33	1131.86	857.6	879.041	924.923	na
ENSG00000006125	AP2B1	617.455	1069.27	1717.98	1057.62	1967.34	1840.89	1225.13	1065.18	na
ENSG00000163596	ICA1L	643.674	523.41	330.24	634.001	1299.45	1424.88	543.993	1042.43	na
ENSG00000125447	GGA3	462.763	599.027	1135.26	945.742	922.165	1015.55	711.517	733.495	na
ENSG00000169220	RGS14	338.224	301.286	794.04	653.126	696.783	587.306	456.549	414.131	na
ENSG00000113580	NR3C1	1634.75	1806.53	4377.28	3234.07	1722.14	2134.54	2939.03	1750.34	na
ENSG00000160991	ORAI2	5888.76	6201.76	5523.52	6287.41	3772.04	4710.68	7200.77	9314.62	na
ENSG00000142327	RNPEPL1	983.208	1110.62	1450.86	1575.92	2125.85	2442.66	1498.51	1372.22	na
ENSG00000111913	FAM65B	8747.93	7636.12	14166.5	14869.9	8465.42	9711.68	11582.2	10947.5	na
ENSG00000178952	TUFM	1360.76	2959.69	3401.2	3504.7	5821.11	4973.19	2696.03	3253.34	na
ENSG00000129515	SNX6	1213.93	817.607	1273.39	1606.52	752.097	333.696	1500.35	1298.3	na
ENSG00000112306	RPS12	28603.5	52830.2	30638.2	35249.7	72754.4	78849.1	54464.6	58391.5	na
ENSG00000130255	RPL36	10917.5	13179.8	11542.9	15029.6	20809.4	22651.3	15050.5	18348.7	na
ENSG00000204257	HLA-DMA	1130.03	1346.93	1455.44	1190.54	2600.55	2175.7	1607.13	1829.95	na
ENSG00000042493	CAPG	3736.19	3265.7	5385.39	6838.22	5637.84	4764.07	5304.62	4419.92	na
ENSG00000114573	ATP6V1A	1019.91	1361.1	2674.85	2022.49	1526.48	1157.93	1650.39	1663.16	na
ENSG00000130755	GMFG	4967.17	4913.91	8522.21	8261.14	6982.69	7482.59	5659.92	8138.57	na
ENSG00000135503	ACVR1B	829.828	718.36	1566.13	1712.66	742.19	948.81	988.576	1175.11	na
ENSG00000136527	TRA2B	11524.5	17427.3	13389.8	11474.2	10358.5	12266.7	18954.1	21581.2	na
ENSG00000084733	RAB10	744.616	1206.32	1393.23	1808.29	908.13	744.143	1458.01	1293.57	na
ENSG00000165678	GHITM	1737	1934.14	3029.79	2911.81	2842.45	2494.94	2664.74	2515.11	na
ENSG00000108639	SYNGR2	727.574	1222.87	1167.28	1125.52	2082.09	1900.96	1311.66	1444.25	na
ENSG00000124193	SRSF6	1230.98	1066.91	1207.53	930.442	1628.86	1759.69	1639.34	1616.72	na
ENSG00000156599	ZDHHC5	964.855	1401.27	1289.86	1834.11	2247.21	2526.08	1816.99	1538.06	na
ENSG00000119541	VPS4B	1816.97	1163.79	2511.11	2597.2	1449.71	989.966	2232.12	1998.63	na
ENSG00000018610	CXorf56	388.04	150.052	1004.44	780.309	616.703	721.897	474.958	289.039	na
ENSG00000124942	AHNAK	3536.93	4089.22	8878.98	9110.3	6936.46	3581.68	5729.87	5110.77	na
ENSG00000196683	TOMM7	2916.85	3403.94	4830.11	5064.36	6167.03	5057.73	4870.16	4158.36	na
ENSG00000133318	RTN3	802.298	805.792	1677.73	1562.53	1515.75	2341.44	1342.95	954.301	na
ENSG00000176619	LMNB2	498.159	555.311	1473.73	1578.79	956.839	1160.15	445.503	1069.92	na
ENSG00000127837	AAMP	2130.28	1888.06	4056.19	3241.72	1676.74	2339.21	2781.63	3021.16	na
ENSG00000147400	CETN2	191.398	151.234	456.482	330.866	672.842	522.791	322.161	173.423	na
ENSG00000136167	LCP1	11925.7	11173.6	16752.6	19203.6	11983.2	8426.95	16788.3	16679.9	na
ENSG00000279483	AC090498.1	372.308	686.459	579.979	772.659	1322.57	1012.21	775.028	760.029	na
ENSG00000253719	ATXN7L3B	1525.94	1407.18	2002.48	2483.41	1967.34	1807.52	2108.78	2166.37	na
ENSG00000129691	ASH2L	728.885	519.866	1049.27	899.841	1175.62	1088.96	811.847	1009.27	na
ENSG00000142534	RPS11	8484.43	13334.6	10953.7	14152.7	31024.2	20771.5	17116.9	14703.1	na
ENSG00000182208	MOB2	187.465	181.953	100.627	73.6321	388.019	697.426	227.354	311.783	na
ENSG00000143702	CEP170	483.738	609.661	817.825	912.273	241.067	328.135	720.721	877.54	na
ENSG00000177600	RPLP2	29227.5	42636.1	38728.7	46805.1	70016.8	60250	53999.8	51194.9	na
ENSG00000137642	SORL1	302.828	365.088	490.329	482.912	321.973	265.845	514.538	463.409	na
ENSG00000163528	CHCHD4	541.42	526.955	984.317	1452.56	1643.72	1529.44	781.472	784.669	na
ENSG00000154978	VOPP1	1140.52	1508.79	2471.77	2820.01	3585.46	4135.61	1667.88	2227.02	na
ENSG00000130414	NDUFA10	1983.46	1929.41	1992.42	3451.15	3928.08	4868.63	2845.15	2915.97	na
ENSG00000159377	PSMB4	1620.33	1525.33	3284.11	2981.62	2544.42	2798.6	2377.55	2259.24	na
ENSG00000106780	MEGF9	974.032	1330.38	1871.67	1468.82	649.726	959.933	1506.8	1897.23	na
ENSG00000126860	EVI2A	329.047	119.333	944.981	724.846	236.114	447.153	439.981	222.702	na
ENSG00000124172	ATP5E	8293.03	7579.41	11563	11675	15272.3	11559.2	10844	12708.2	na
ENSG00000127995	CASD1	458.831	467.879	413.486	284.966	294.729	357.055	689.426	686.111	na
ENSG00000108107	RPL28	4176.67	5028.52	3938.18	5255.61	7717.45	11876.3	6563.81	7178.58	na
ENSG00000126858	RHOT1	696.111	593.12	1290.77	1115.96	629.086	779.737	994.098	930.609	na
ENSG00000128594	LRRC4	361.821	67.3463	752.875	1230.71	371.508	332.584	300.991	341.16	na
ENSG00000106636	YKT6	980.586	758.531	878.201	655.039	687.702	810.882	1141.37	1465.09	na
ENSG00000060491	OGFR	787.878	531.681	664.14	970.605	1497.59	1200.19	983.973	995.051	na
